# Supplementary material for: Emulated Clinical Trials from Longitudinal Real-World Data Efficiently Identify Candidates for Neurological Disease Modification: Examples from Parkinson’s Disease
Source: Front Pharmacol. 2021 Apr 22;12:631584. doi: 10.3389/fphar.2021.631584 (PMC8100658; doi:10.3389/fphar.2021.631584)
Supplement: Supplementary file 1 [file datasheet1.zip]

Archive with 7 entries (6 files):
- supplementary material/
- supplementary material/Table S11 RCTs outcomes and effects.xlsx
- __MACOSX/supplementary material/._Table S11 RCTs outcomes and effects.xlsx
- supplementary material/Table S10 Trial drugs.xlsx
- __MACOSX/supplementary material/._Table S10 Trial drugs.xlsx
- supplementary material/Tables S1-S9.docx
- __MACOSX/supplementary material/._Tables S1-S9.docx
