# Supplementary material for: Emulated Clinical Trials from Longitudinal Real-World Data Efficiently Identify Candidates for Neurological Disease Modification: Examples from Parkinson’s Disease
Source: Front Pharmacol. 2021 Apr 22;12:631584. doi: 10.3389/fphar.2021.631584 (PMC8100658; doi:10.3389/fphar.2021.631584)
Supplement: Supplementary file 1 [file datasheet1.zip › supplementary material/Table S11 RCTs outcomes and effects.xlsx]

## Sheet: Sheet3
DB	Treatment Drug(s)	Control Drugs	N Treatment	N control	Uncorrected										Weight Balancing										Outcome Model
					Control			Treatment			Effect (diff)				Control			Treatment			Effect (diff)				Control			Treatment			Effect (diff)
Explorys	N04	N	20121	1003	0.32	0.03	0.0588	0.25	0.004	0.00784	-0.07	0.02	0.0392	0.003	0.27	0.02	0.0392	0.26	0.004	0.00784	-0.01	0.02	0.0392	0.33	0.36	0.02	0.0392	0.26	0.004	0.00784	-0.1	0.02	0.0392	1.4e-07
MarketScan	N04	N	12336	1069
Explorys	N04B	N04	9023	101
Explorys	N04B	N	19906	1001	0.31	0.02	0.0392	0.25	0.004	0.00784	-0.06	0.02	0.0392	0.006	0.26	0.02	0.0392	0.26	0.005	0.0098	-0.00013	0.02	0.0392	0.5	0.37	0.02	0.0392	0.26	0.004	0.00784	-0.11	0.02	0.0392	3.4e-07
MarketScan	N04B	N04	3964	148	0.21	0.05	0.098	0.18	0.008	0.01568	-0.02	0.05	0.098	0.34	0.06	0.02	0.0392	0.19	0.008	0.01568	0.13	0.02	0.0392	1e-10	0.27	0.09	0.1764	0.19	0.008	0.01568	-0.08	0.09	0.1764
MarketScan	N04B	N	12345	1117																														0.18
Explorys	N04BD	N04B	1331	18442	0.26	0.005	0.0098	0.12	0.01	0.0196	-0.14	0.01	0.0196	4e-25	0.26	0.005	0.0098	0.15	0.02	0.0392	-0.11	0.02	0.0392	8.2e-10	0.27	0.005	0.0098	0.16	0.02	0.0392	-0.11	0.02	0.0392	1.4e-09
Explorys	N04BD	N04	1319	18348	0.26	0.005	0.0098	0.12	0.01	0.0196	-0.14	0.01	0.0196	1.4e-21	0.26	0.005	0.0098	0.15	0.02	0.0392	-0.11	0.02	0.0392	9.2e-10	0.27	0.004	0.00784	0.16	0.02	0.0392	-0.1	0.02	0.0392	1.1e-09
Explorys	N04BD	N	1341	7954	0.25	0.006	0.01176	0.12	0.01	0.0196	-0.12	0.01	0.0196	7.3e-17	0.24	0.006	0.01176	0.16	0.02	0.0392	-0.08	0.02	0.0392	0.00011	0.24	0.005	0.0098	0.16	0.02	0.0392	-0.08	0.02	0.0392	3.2e-05
MarketScan	N04BD	N04B	3466	10039	0.27	0.006	0.01176	0.14	0.008	0.01568	-0.14	0.01	0.0196	1.2e-35	0.24	0.008	0.01568	0.16	0.01	0.0196	-0.08	0.02	0.0392	1.7e-07	0.25	0.007	0.01372	0.19	0.01	0.0196	-0.06	0.02	0.0392	1.3e-05
MarketScan	N04BD	N04	3466	10052	0.27	0.006	0.01176	0.14	0.008	0.01568	-0.14	0.01	0.0196	4.4e-39	0.24	0.008	0.01568	0.16	0.01	0.0196	-0.08	0.02	0.0392	1.6e-06	0.25	0.007	0.01372	0.19	0.02	0.0392	-0.06	0.02	0.0392	0.00038
MarketScan	N04BD	N	3383	3359	0.22	0.01	0.0196	0.14	0.009	0.01764	-0.08	0.01	0.0196	4.1e-10	0.2	0.01	0.0196	0.12	0.009	0.01764	-0.08	0.02	0.0392	8.1e-07	0.2	0.01	0.0196	0.14	0.01	0.0196	-0.06	0.01	0.0196	6e-05
Explorys	N05	N	7370	820	0.28	0.03	0.0588	0.35	0.008	0.01568	0.07	0.03	0.0588	0.003	0.28	0.03	0.0588	0.35	0.008	0.01568	0.07	0.03	0.0588	0.008	0.33	0.03	0.0588	0.35	0.008	0.01568	0.02	0.03	0.0588	0.25
MarketScan	N05	N	1853	352	0.2	0.02	0.0392	0.31	0.02	0.0392	0.11	0.03	0.0588	0.00022	0.27	0.04	0.0784	0.3	0.02	0.0392	0.03	0.05	0.098	0.26	0.29	0.03	0.0588	0.31	0.02	0.0392	0.02	0.04	0.0784	0.32
Explorys	N05C	N05	5627	5653	0.44	0.01	0.0196	0.27	0.01	0.0196	-0.16	0.02	0.0392	3.1e-26	0.41	0.01	0.0196	0.3	0.01	0.0196	-0.12	0.02	0.0392	1e-12	0.41	0.01	0.0196	0.3	0.01	0.0196	-0.11	0.01	0.0196	2.2e-15
Explorys	N05C	N	4895	2458	0.35	0.01	0.0196	0.28	0.01	0.0196	-0.07	0.02	0.0392	8.8e-06	0.34	0.02	0.0392	0.28	0.01	0.0196	-0.06	0.02	0.0392	0.001	0.33	0.01	0.0196	0.29	0.01	0.0196	-0.03	0.02	0.0392	0.03
MarketScan	N05C	N05	1263	2766	0.41	0.02	0.0392	0.28	0.02	0.0392	-0.14	0.03	0.0588	2.3e-07	0.39	0.02	0.0392	0.33	0.03	0.0588	-0.06	0.03	0.0588	0.03	0.42	0.02	0.0392	0.35	0.03	0.0588	-0.07	0.03	0.0588	0.4
MarketScan	N05C	N	1263	6416	0.24	0.007	0.01372	0.28	0.03	0.0588	0.04	0.03	0.0588	0.08	0.26	0.008	0.01568	0.21	0.03	0.0588	-0.05	0.03	0.0588	0.04	0.26	0.008	0.01568	0.26	0.02	0.0392	-0.006	0.03	0.0588	0.01
Explorys	N05CF	N05C	1917	3904	0.27	0.01	0.0196	0.29	0.02	0.0392	0.02	0.02	0.0392	0.12	0.27	0.01	0.0196	0.3	0.02	0.0392	0.03	0.02	0.0392	0.09	0.29	0.01	0.0196	0.3	0.02	0.0392	0.01	0.02	0.0392	0.27
Explorys	N05CF	N05	1917	8997	0.37	0.008	0.01568	0.29	0.02	0.0392	-0.08	0.02	0.0392	3.8e-06	0.37	0.008	0.01568	0.3	0.02	0.0392	-0.06	0.02	0.0392	0.003	0.38	0.007	0.01372	0.31	0.02	0.0392	-0.07	0.02	0.0392	0.00012
Explorys	N05CF	N	1901	3296	0.32	0.01	0.0196	0.29	0.02	0.0392	-0.03	0.02	0.0392	0.08	0.32	0.01	0.0196	0.3	0.03	0.0588	-0.02	0.03	0.0588	0.29	0.32	0.01	0.0196	0.31	0.02	0.0392	-0.01	0.02	0.0392	0.32
MarketScan	N05CF	N05C	914	405	0.35	0.05	0.098	0.24	0.03	0.0588	-0.11	0.06	0.1176	0.03	0.38	0.07	0.1372	0.24	0.03	0.0588	-0.13	0.08	0.1568	0.04	0.39	0.05	0.098	0.27	0.03	0.0588	-0.12	0.05	0.098	0.03
MarketScan	N05CF	N05	914	3050	0.41	0.02	0.0392	0.24	0.02	0.0392	-0.17	0.03	0.0588	6.1e-10	0.39	0.02	0.0392	0.26	0.03	0.0588	-0.13	0.03	0.0588	2.4e-05	0.41	0.02	0.0392	0.3	0.03	0.0588	-0.12	0.03	0.0588	0.00019
MarketScan	N05CF	N	914	6490	0.24	0.007	0.01372	0.24	0.03	0.0588	-0.003	0.03	0.0588	0.46	0.25	0.007	0.01372	0.17	0.02	0.0392	-0.08	0.02	0.0392	0.00028	0.26	0.007	0.01372	0.21	0.03	0.0588	-0.05	0.03	0.0588	0.01
Explorys	rasagiline	N04BD	1988	414	0.15	0.03	0.0588	0.12	0.01	0.0196	-0.03	0.03	0.0588	0.12	0.18	0.04	0.0784	0.12	0.01	0.0196	-0.06	0.04	0.0784	0.1	0.21	0.03	0.0588	0.13	0.01	0.0196	-0.08	0.03	0.0588	0.006
Explorys	rasagiline	N04B	896	12666	0.21	0.005	0.0098	0.1	0.01	0.0196	-0.11	0.01	0.0196	9.7e-16	0.21	0.005	0.0098	0.12	0.02	0.0392	-0.09	0.02	0.0392	8.5e-07	0.21	0.005	0.0098	0.14	0.02	0.0392	-0.07	0.02	0.0392	0.00012
Explorys	rasagiline	N04	885	12408	0.21	0.004	0.00784	0.1	0.01	0.0196	-0.1	0.01	0.0196	4e-13	0.2	0.004	0.00784	0.12	0.02	0.0392	-0.08	0.02	0.0392	3.5e-06	0.21	0.004	0.00784	0.14	0.02	0.0392	-0.07	0.02	0.0392	0.0001
Explorys	rasagiline	N	887	5909	0.2	0.007	0.01372	0.1	0.01	0.0196	-0.1	0.01	0.0196	6.7e-12	0.2	0.007	0.01372	0.11	0.02	0.0392	-0.09	0.02	0.0392	1.3e-06	0.2	0.007	0.01372	0.12	0.02	0.0392	-0.09	0.02	0.0392	7.3e-06
MarketScan	rasagiline	N04BD	3094	428	0.16	0.03	0.0588	0.13	0.009	0.01764	-0.03	0.03	0.0588	0.18	0.15	0.02	0.0392	0.14	0.01	0.0196	-0.009	0.03	0.0588	0.37	0.2	0.03	0.0588	0.14	0.009	0.01764	-0.06	0.03	0.0588	6.5e-08
MarketScan	rasagiline	N04B	3094	10279	0.27	0.006	0.01176	0.13	0.008	0.01568	-0.13	0.01	0.0196	6.5e-45	0.24	0.007	0.01372	0.15	0.01	0.0196	-0.09	0.02	0.0392	9.1e-10	0.25	0.006	0.01176	0.18	0.01	0.0196	-0.07	0.02	0.0392	1.1e-06
MarketScan	rasagiline	N04	3094	10289	0.27	0.006	0.01176	0.13	0.008	0.01568	-0.14	0.01	0.0196	9.6e-41	0.24	0.007	0.01372	0.14	0.01	0.0196	-0.09	0.01	0.0196	4.8e-12	0.25	0.006	0.01176	0.18	0.02	0.0392	-0.07	0.02	0.0392	3.3e-06
MarketScan	rasagiline	N	3022	3469	0.22	0.009	0.01764	0.13	0.008	0.01568	-0.08	0.01	0.0196	1.2e-10	0.2	0.01	0.0196	0.11	0.009	0.01764	-0.09	0.02	0.0392	7e-10	0.2	0.01	0.0196	0.13	0.01	0.0196	-0.07	0.01	0.0196	0.01
Explorys	zolpidem	N05C	1828	3992	0.27	0.01	0.0196	0.29	0.02	0.0392	0.02	0.02	0.0392	0.16	0.28	0.01	0.0196	0.29	0.02	0.0392	0.01	0.02	0.0392	0.23	0.29	0.01	0.0196	0.3	0.02	0.0392	0.006	0.02	0.0392	0.37
Explorys	zolpidem	N05	1828	9067	0.37	0.007	0.01372	0.29	0.02	0.0392	-0.08	0.02	0.0392	5.7e-06	0.37	0.007	0.01372	0.29	0.02	0.0392	-0.08	0.02	0.0392	0.00017	0.38	0.007	0.01372	0.3	0.02	0.0392	-0.08	0.02	0.0392	3.4e-05
Explorys	zolpidem	N	1804	3321	0.32	0.01	0.0196	0.29	0.02	0.0392	-0.03	0.02	0.0392	0.05	0.32	0.01	0.0196	0.3	0.02	0.0392	-0.02	0.02	0.0392	0.14	0.32	0.01	0.0196	0.3	0.02	0.0392	-0.01	0.02	0.0392	0.25
MarketScan	zolpidem	N05CF	847	107	0.19	0.06	0.1176	0.24	0.03	0.0588	0.05	0.06	0.1176	0.21	0.25	0.09	0.1764	0.22	0.03	0.0588	-0.03	0.09	0.1764	0.38	0.35	0.1	0.196	0.25	0.02	0.0392	-0.1	0.1	0.196	0.08
MarketScan	zolpidem	N05C	847	505	0.31	0.04	0.0784	0.24	0.03	0.0588	-0.07	0.05	0.098	0.1	0.37	0.06	0.1176	0.24	0.03	0.0588	-0.13	0.07	0.1372	0.03	0.38	0.05	0.098	0.25	0.03	0.0588	-0.13	0.06	0.1176	0.002
MarketScan	zolpidem	N05	847	3116	0.4	0.01	0.0196	0.24	0.03	0.0588	-0.16	0.03	0.0588	9e-08	0.38	0.02	0.0392	0.26	0.03	0.0588	-0.12	0.03	0.0588	0.00012	0.4	0.02	0.0392	0.3	0.03	0.0588	-0.1	0.03	0.0588	0.01
MarketScan	zolpidem	N	847	6501	0.24	0.007	0.01372	0.24	0.03	0.0588	0.00033	0.03	0.0588	0.5	0.25	0.007	0.01372	0.16	0.03	0.0588	-0.09	0.03	0.0588	0.002	0.26	0.007	0.01372	0.22	0.03	0.0588	-0.04	0.03	0.0588	0.15
