# Supplementary material for: Emulated Clinical Trials from Longitudinal Real-World Data Efficiently Identify Candidates for Neurological Disease Modification: Examples from Parkinson’s Disease
Source: Front Pharmacol. 2021 Apr 22;12:631584. doi: 10.3389/fphar.2021.631584 (PMC8100658; doi:10.3389/fphar.2021.631584)
Supplement: Supplementary file 1 [file datasheet1.zip › supplementary material/Table S10 Trial drugs.xlsx]

## Sheet: explorys_trial_drugs
TREATMENT DRUG	CONTROL DRUG	TREATMENT / CONTROL COHORT INDICATOR (A)	INDEX DATE DRUG	% OF COHORT	N	COHORT SIZE (TREATMENT / CONTROL)
N04	N	1	Levodopa	0.78679	15831	20121
N04	N	1	ropinirole	0.103623	2085	20121
N04	N	1	Pramipexole	0.0958203	1928	20121
N04	N	1	entacapone	0.0752945	1515	20121
N04	N	1	rasagiline	0.0631678	1271	20121
N04	N	1	Amantadine	0.062472	1257	20121
N04	N	1	Selegiline	0.0169475	341	20121
N04	N	1	Trihexyphenidyl	0.0141146	284	20121
N04	N	1	Benztropine	0.0113811	229	20121
N04	N	1	Rotigotine	0.00974107	196	20121
N04	N	1	Orphenadrine	0.00357835	72	20121
N04	N	1	Pergolide	0.00114308	23	20121
N04	N	1	Bromocriptine	0.00104369	21	20121
N04	N	1	tolcapone	0.000993986	20	20121
N04	N	1	Procyclidine	0.000347895	7	20121
N04	N	1	Apomorphine	0.000248497	5	20121
N04	N	1	cabergoline	0.000198797	4	20121
N04	N	1	Biperiden	0.000149098	3	20121
N04	N	0	Levodopa	0.835494	838	1003
N04	N	0	Acetaminophen	0.342971	344	1003
N04	N	0	Aspirin	0.220339	221	1003
N04	N	0	Pramipexole	0.110668	111	1003
N04	N	0	Morphine	0.107677	108	1003
N04	N	0	ropinirole	0.0947159	95	1003
N04	N	0	entacapone	0.0847458	85	1003
N04	N	0	Amantadine	0.0658026	66	1003
N04	N	0	Oxycodone	0.0598205	60	1003
N04	N	0	gabapentin	0.0598205	60	1003
N04	N	0	Lorazepam	0.0548355	55	1003
N04	N	0	zolpidem	0.0548355	55	1003
N04	N	0	Clonazepam	0.0508475	51	1003
N04	N	0	Lidocaine	0.0508475	51	1003
N04	N	0	rasagiline	0.0508475	51	1003
N04	N	0	Fentanyl	0.0488534	49	1003
N04	N	0	donepezil	0.0468594	47	1003
N04	N	0	Sertraline	0.0428714	43	1003
N04	N	0	Hydromorphone	0.0408774	41	1003
N04	N	0	Citalopram	0.0398804	40	1003
N04	N	0	Tramadol	0.0358923	36	1003
N04	N	0	Midazolam	0.0348953	35	1003
N04	N	0	Alprazolam	0.0338983	34	1003
N04	N	0	quetiapine	0.0319043	32	1003
N04	N	0	Trazodone	0.0309073	31	1003
N04	N	0	Naloxone	0.0279163	28	1003
N04	N	0	Mirtazapine	0.0269192	27	1003
N04	N	0	Memantine	0.0259222	26	1003
N04	N	0	Propofol	0.0259222	26	1003
N04	N	0	Meperidine	0.0249252	25	1003
N04	N	0	Bupivacaine	0.0239282	24	1003
N04	N	0	Bupropion	0.0239282	24	1003
N04	N	0	Clonidine	0.0229312	23	1003
N04	N	0	Escitalopram	0.0229312	23	1003
N04	N	0	Ibuprofen	0.0219342	22	1003
N04	N	0	Selegiline	0.0219342	22	1003
N04	N	0	duloxetine	0.0209372	21	1003
N04	N	0	Temazepam	0.0189432	19	1003
N04	N	0	Benztropine	0.0169492	17	1003
N04	N	0	Fluoxetine	0.0169492	17	1003
N04	N	0	Diazepam	0.0159521	16	1003
N04	N	0	Paroxetine	0.0159521	16	1003
N04	N	0	Valproate	0.0139581	14	1003
N04	N	0	pregabalin	0.0139581	14	1003
N04	N	0	venlafaxine	0.0139581	14	1003
N04	N	0	Amitriptyline	0.0129611	13	1003
N04	N	0	Haloperidol	0.0119641	12	1003
N04	N	0	Trihexyphenidyl	0.0119641	12	1003
N04	N	0	Codeine	0.0109671	11	1003
N04	N	0	Primidone	0.0109671	11	1003
N04	N	0	rivastigmine	0.0109671	11	1003
N04	N	0	Benzocaine	0.00997009	10	1003
N04	N	0	Hydroxyzine	0.00997009	10	1003
N04	N	0	Melatonin	0.00997009	10	1003
N04	N	0	Prochlorperazine	0.00997009	10	1003
N04	N	0	topiramate	0.00897308	9	1003
N04	N	0	Nicotine	0.00797607	8	1003
N04	N	0	Risperidone	0.00797607	8	1003
N04	N	0	Buspirone	0.00697906	7	1003
N04	N	0	Levetiracetam	0.00697906	7	1003
N04	N	0	Propoxyphene	0.00697906	7	1003
N04	N	0	Galantamine	0.00598205	6	1003
N04	N	0	Neostigmine	0.00598205	6	1003
N04	N	0	Carbamazepine	0.00498504	5	1003
N04	N	0	Nalbuphine	0.00498504	5	1003
N04	N	0	aripiprazole	0.00498504	5	1003
N04	N	0	Orphenadrine	0.00398804	4	1003
N04	N	0	Rotigotine	0.00398804	4	1003
N04	N	0	Phenytoin	0.00299103	3	1003
N04	N	0	Scopolamine	0.00299103	3	1003
N04	N	0	Triazolam	0.00299103	3	1003
N04	N	0	modafinil	0.00299103	3	1003
N04	N	0	olanzapine	0.00299103	3	1003
N04	N	0	oxcarbazepine	0.00299103	3	1003
N04	N	0	ropivacaine	0.00299103	3	1003
N04	N	0	zonisamide	0.00299103	3	1003
N04	N	0	Caffeine	0.00199402	2	1003
N04	N	0	Capsaicin	0.00199402	2	1003
N04	N	0	Desvenlafaxine	0.00199402	2	1003
N04	N	0	Dexmedetomidine	0.00199402	2	1003
N04	N	0	Doxepin	0.00199402	2	1003
N04	N	0	Droperidol	0.00199402	2	1003
N04	N	0	Eszopiclone	0.00199402	2	1003
N04	N	0	Methadone	0.00199402	2	1003
N04	N	0	Nortriptyline	0.00199402	2	1003
N04	N	0	Opium	0.00199402	2	1003
N04	N	0	Sumatriptan	0.00199402	2	1003
N04	N	0	cevimeline	0.00199402	2	1003
N04	N	0	lamotrigine	0.00199402	2	1003
N04	N	0	propiomazine	0.00199402	2	1003
N04	N	0	remifentanil	0.00199402	2	1003
N04	N	0	sevoflurane	0.00199402	2	1003
N04	N	0	varenicline	0.00199402	2	1003
N04	N	0	ziprasidone	0.00199402	2	1003
N04	N	0	Apomorphine	0.000997009	1	1003
N04	N	0	Bethanechol	0.000997009	1	1003
N04	N	0	Bromocriptine	0.000997009	1	1003
N04	N	0	Chlordiazepoxide	0.000997009	1	1003
N04	N	0	Chlorpromazine	0.000997009	1	1003
N04	N	0	Clozapine	0.000997009	1	1003
N04	N	0	Fluphenazine	0.000997009	1	1003
N04	N	0	Methohexital	0.000997009	1	1003
N04	N	0	Methylphenidate	0.000997009	1	1003
N04	N	0	Nitrous Oxide	0.000997009	1	1003
N04	N	0	Perphenazine	0.000997009	1	1003
N04	N	0	Pyridostigmine	0.000997009	1	1003
N04	N	0	Thioridazine	0.000997009	1	1003
N04	N	0	Thiothixene	0.000997009	1	1003
N04	N	0	Trifluoperazine	0.000997009	1	1003
N04	N	0	cabergoline	0.000997009	1	1003
N04	N	0	dichloralphenazone	0.000997009	1	1003
N04	N	0	lacosamide	0.000997009	1	1003
N04	N	0	tolcapone	0.000997009	1	1003
N04B	N	1	Levodopa	0.798603	15897	19906
N04B	N	1	ropinirole	0.105345	2097	19906
N04B	N	1	Pramipexole	0.0971064	1933	19906
N04B	N	1	entacapone	0.0762082	1517	19906
N04B	N	1	rasagiline	0.0642017	1278	19906
N04B	N	1	Amantadine	0.0637999	1270	19906
N04B	N	1	Selegiline	0.0173315	345	19906
N04B	N	1	Rotigotine	0.00979604	195	19906
N04B	N	1	Pergolide	0.00115543	23	19906
N04B	N	1	Bromocriptine	0.00105496	21	19906
N04B	N	1	tolcapone	0.00100472	20	19906
N04B	N	1	Apomorphine	0.000251181	5	19906
N04B	N	1	cabergoline	0.000200944	4	19906
N04B	N	0	Levodopa	0.849151	850	1001
N04B	N	0	Acetaminophen	0.33966	340	1001
N04B	N	0	Aspirin	0.216783	217	1001
N04B	N	0	Pramipexole	0.110889	111	1001
N04B	N	0	Morphine	0.106893	107	1001
N04B	N	0	ropinirole	0.0969031	97	1001
N04B	N	0	entacapone	0.0849151	85	1001
N04B	N	0	Amantadine	0.0669331	67	1001
N04B	N	0	Oxycodone	0.0609391	61	1001
N04B	N	0	gabapentin	0.0589411	59	1001
N04B	N	0	zolpidem	0.0549451	55	1001
N04B	N	0	Lorazepam	0.0539461	54	1001
N04B	N	0	Clonazepam	0.0519481	52	1001
N04B	N	0	rasagiline	0.0519481	52	1001
N04B	N	0	Lidocaine	0.0509491	51	1001
N04B	N	0	Fentanyl	0.048951	49	1001
N04B	N	0	donepezil	0.046953	47	1001
N04B	N	0	Sertraline	0.042957	43	1001
N04B	N	0	Hydromorphone	0.041958	42	1001
N04B	N	0	Citalopram	0.040959	41	1001
N04B	N	0	Midazolam	0.034965	35	1001
N04B	N	0	Alprazolam	0.033966	34	1001
N04B	N	0	Tramadol	0.033966	34	1001
N04B	N	0	quetiapine	0.032967	33	1001
N04B	N	0	Trazodone	0.030969	31	1001
N04B	N	0	Naloxone	0.027972	28	1001
N04B	N	0	Meperidine	0.026973	27	1001
N04B	N	0	Mirtazapine	0.026973	27	1001
N04B	N	0	Bupivacaine	0.025974	26	1001
N04B	N	0	Memantine	0.025974	26	1001
N04B	N	0	Propofol	0.025974	26	1001
N04B	N	0	Bupropion	0.023976	24	1001
N04B	N	0	Clonidine	0.023976	24	1001
N04B	N	0	Escitalopram	0.021978	22	1001
N04B	N	0	Ibuprofen	0.021978	22	1001
N04B	N	0	Selegiline	0.021978	22	1001
N04B	N	0	duloxetine	0.021978	22	1001
N04B	N	0	Temazepam	0.01998	20	1001
N04B	N	0	Fluoxetine	0.016983	17	1001
N04B	N	0	Paroxetine	0.015984	16	1001
N04B	N	0	Diazepam	0.014985	15	1001
N04B	N	0	Valproate	0.013986	14	1001
N04B	N	0	Amitriptyline	0.012987	13	1001
N04B	N	0	pregabalin	0.012987	13	1001
N04B	N	0	venlafaxine	0.012987	13	1001
N04B	N	0	Haloperidol	0.011988	12	1001
N04B	N	0	Primidone	0.011988	12	1001
N04B	N	0	rivastigmine	0.011988	12	1001
N04B	N	0	Codeine	0.010989	11	1001
N04B	N	0	Hydroxyzine	0.010989	11	1001
N04B	N	0	Prochlorperazine	0.010989	11	1001
N04B	N	0	Benzocaine	0.00999001	10	1001
N04B	N	0	Melatonin	0.00999001	10	1001
N04B	N	0	Trihexyphenidyl	0.00999001	10	1001
N04B	N	0	topiramate	0.00999001	10	1001
N04B	N	0	Benztropine	0.00699301	7	1001
N04B	N	0	Buspirone	0.00699301	7	1001
N04B	N	0	Levetiracetam	0.00699301	7	1001
N04B	N	0	Nicotine	0.00699301	7	1001
N04B	N	0	Propoxyphene	0.00699301	7	1001
N04B	N	0	Galantamine	0.00599401	6	1001
N04B	N	0	Neostigmine	0.00599401	6	1001
N04B	N	0	Risperidone	0.00599401	6	1001
N04B	N	0	Carbamazepine	0.004995	5	1001
N04B	N	0	Nalbuphine	0.004995	5	1001
N04B	N	0	Rotigotine	0.003996	4	1001
N04B	N	0	aripiprazole	0.003996	4	1001
N04B	N	0	olanzapine	0.003996	4	1001
N04B	N	0	Phenytoin	0.002997	3	1001
N04B	N	0	Scopolamine	0.002997	3	1001
N04B	N	0	Triazolam	0.002997	3	1001
N04B	N	0	modafinil	0.002997	3	1001
N04B	N	0	oxcarbazepine	0.002997	3	1001
N04B	N	0	ropivacaine	0.002997	3	1001
N04B	N	0	zonisamide	0.002997	3	1001
N04B	N	0	Caffeine	0.001998	2	1001
N04B	N	0	Capsaicin	0.001998	2	1001
N04B	N	0	Desvenlafaxine	0.001998	2	1001
N04B	N	0	Dexmedetomidine	0.001998	2	1001
N04B	N	0	Doxepin	0.001998	2	1001
N04B	N	0	Droperidol	0.001998	2	1001
N04B	N	0	Eszopiclone	0.001998	2	1001
N04B	N	0	Fluphenazine	0.001998	2	1001
N04B	N	0	Methadone	0.001998	2	1001
N04B	N	0	Nortriptyline	0.001998	2	1001
N04B	N	0	Opium	0.001998	2	1001
N04B	N	0	Sumatriptan	0.001998	2	1001
N04B	N	0	cevimeline	0.001998	2	1001
N04B	N	0	lamotrigine	0.001998	2	1001
N04B	N	0	propiomazine	0.001998	2	1001
N04B	N	0	remifentanil	0.001998	2	1001
N04B	N	0	sevoflurane	0.001998	2	1001
N04B	N	0	ziprasidone	0.001998	2	1001
N04B	N	0	Apomorphine	0.000999001	1	1001
N04B	N	0	Bethanechol	0.000999001	1	1001
N04B	N	0	Bromocriptine	0.000999001	1	1001
N04B	N	0	Chlordiazepoxide	0.000999001	1	1001
N04B	N	0	Chlorpromazine	0.000999001	1	1001
N04B	N	0	Clozapine	0.000999001	1	1001
N04B	N	0	Methohexital	0.000999001	1	1001
N04B	N	0	Methylphenidate	0.000999001	1	1001
N04B	N	0	Nitrous Oxide	0.000999001	1	1001
N04B	N	0	Perphenazine	0.000999001	1	1001
N04B	N	0	Pyridostigmine	0.000999001	1	1001
N04B	N	0	Thioridazine	0.000999001	1	1001
N04B	N	0	Thiothixene	0.000999001	1	1001
N04B	N	0	cabergoline	0.000999001	1	1001
N04B	N	0	dichloralphenazone	0.000999001	1	1001
N04B	N	0	lacosamide	0.000999001	1	1001
N04B	N	0	tolcapone	0.000999001	1	1001
N04B	N	0	varenicline	0.000999001	1	1001
N04B	N04	1	Levodopa	0.765045	6903	9023
N04B	N04	1	ropinirole	0.107171	967	9023
N04B	N04	1	Pramipexole	0.106838	964	9023
N04B	N04	1	rasagiline	0.0800177	722	9023
N04B	N04	1	entacapone	0.0761388	687	9023
N04B	N04	1	Amantadine	0.0670509	605	9023
N04B	N04	1	Selegiline	0.0182866	165	9023
N04B	N04	1	Rotigotine	0.0120802	109	9023
N04B	N04	1	tolcapone	0.00132993	12	9023
N04B	N04	1	Pergolide	0.00121911	11	9023
N04B	N04	1	Bromocriptine	0.00110828	10	9023
N04B	N04	1	Apomorphine	0.000443312	4	9023
N04B	N04	1	cabergoline	0.000110828	1	9023
N04B	N04	0	Levodopa	0.336634	34	101
N04B	N04	0	Benztropine	0.29703	30	101
N04B	N04	0	Trihexyphenidyl	0.237624	24	101
N04B	N04	0	Orphenadrine	0.0693069	7	101
N04B	N04	0	Amantadine	0.049505	5	101
N04B	N04	0	Pramipexole	0.029703	3	101
N04B	N04	0	ropinirole	0.019802	2	101
N04B	N04	0	Rotigotine	0.00990099	1	101
N04B	N04	0	entacapone	0.00990099	1	101
N04B	N04	0	rasagiline	0.00990099	1	101
N04BD	N	1	rasagiline	0.779269	1045	1341
N04BD	N	1	Selegiline	0.222968	299	1341
N04BD	N	0	Levodopa	0.832663	6623	7954
N04BD	N	0	Acetaminophen	0.231959	1845	7954
N04BD	N	0	Aspirin	0.194619	1548	7954
N04BD	N	0	ropinirole	0.12522	996	7954
N04BD	N	0	Pramipexole	0.11994	954	7954
N04BD	N	0	entacapone	0.105984	843	7954
N04BD	N	0	Amantadine	0.0720392	573	7954
N04BD	N	0	Morphine	0.0683933	544	7954
N04BD	N	0	Oxycodone	0.0455117	362	7954
N04BD	N	0	Lidocaine	0.0433744	345	7954
N04BD	N	0	Lorazepam	0.0424943	338	7954
N04BD	N	0	gabapentin	0.0413628	329	7954
N04BD	N	0	zolpidem	0.0390998	311	7954
N04BD	N	0	Fentanyl	0.0387227	308	7954
N04BD	N	0	Clonazepam	0.0354539	282	7954
N04BD	N	0	rasagiline	0.0323108	257	7954
N04BD	N	0	Alprazolam	0.0321851	256	7954
N04BD	N	0	Hydromorphone	0.0320593	255	7954
N04BD	N	0	Sertraline	0.0319336	254	7954
N04BD	N	0	donepezil	0.0309278	246	7954
N04BD	N	0	Midazolam	0.0284134	226	7954
N04BD	N	0	Tramadol	0.0272819	217	7954
N04BD	N	0	Citalopram	0.0252703	201	7954
N04BD	N	0	quetiapine	0.0252703	201	7954
N04BD	N	0	Trazodone	0.0232587	185	7954
N04BD	N	0	Ibuprofen	0.0191099	152	7954
N04BD	N	0	Escitalopram	0.0182298	145	7954
N04BD	N	0	Temazepam	0.0182298	145	7954
N04BD	N	0	Propofol	0.0181041	144	7954
N04BD	N	0	Mirtazapine	0.0169726	135	7954
N04BD	N	0	Naloxone	0.0164697	131	7954
N04BD	N	0	Memantine	0.0158411	126	7954
N04BD	N	0	Bupivacaine	0.0154639	123	7954
N04BD	N	0	Clonidine	0.0154639	123	7954
N04BD	N	0	Paroxetine	0.0154639	123	7954
N04BD	N	0	venlafaxine	0.0152125	121	7954
N04BD	N	0	Meperidine	0.0143324	114	7954
N04BD	N	0	duloxetine	0.0142067	113	7954
N04BD	N	0	Bupropion	0.0137038	109	7954
N04BD	N	0	Diazepam	0.0133266	106	7954
N04BD	N	0	Trihexyphenidyl	0.0130752	104	7954
N04BD	N	0	Fluoxetine	0.0125723	100	7954
N04BD	N	0	rivastigmine	0.0124466	99	7954
N04BD	N	0	Selegiline	0.0113151	90	7954
N04BD	N	0	Primidone	0.0105607	84	7954
N04BD	N	0	pregabalin	0.00980639	78	7954
N04BD	N	0	Propoxyphene	0.00829771	66	7954
N04BD	N	0	Amitriptyline	0.00804627	64	7954
N04BD	N	0	Melatonin	0.00804627	64	7954
N04BD	N	0	Prochlorperazine	0.00741765	59	7954
N04BD	N	0	Rotigotine	0.00741765	59	7954
N04BD	N	0	Codeine	0.00704048	56	7954
N04BD	N	0	Valproate	0.00704048	56	7954
N04BD	N	0	Benztropine	0.00678904	54	7954
N04BD	N	0	Benzocaine	0.0060347	48	7954
N04BD	N	0	Hydroxyzine	0.00565753	45	7954
N04BD	N	0	Levetiracetam	0.00515464	41	7954
N04BD	N	0	olanzapine	0.00502892	40	7954
N04BD	N	0	Risperidone	0.00465175	37	7954
N04BD	N	0	Haloperidol	0.00452602	36	7954
N04BD	N	0	modafinil	0.00452602	36	7954
N04BD	N	0	Buspirone	0.0044003	35	7954
N04BD	N	0	Neostigmine	0.00389741	31	7954
N04BD	N	0	aripiprazole	0.00389741	31	7954
N04BD	N	0	Galantamine	0.00377169	30	7954
N04BD	N	0	lamotrigine	0.00352024	28	7954
N04BD	N	0	Nalbuphine	0.00339452	27	7954
N04BD	N	0	Phenytoin	0.00314307	25	7954
N04BD	N	0	topiramate	0.00314307	25	7954
N04BD	N	0	Carbamazepine	0.00301735	24	7954
N04BD	N	0	Nortriptyline	0.00301735	24	7954
N04BD	N	0	ropivacaine	0.00289163	23	7954
N04BD	N	0	Doxepin	0.0027659	22	7954
N04BD	N	0	Scopolamine	0.00238874	19	7954
N04BD	N	0	Methylphenidate	0.00213729	17	7954
N04BD	N	0	Droperidol	0.00201157	16	7954
N04BD	N	0	Pergolide	0.00201157	16	7954
N04BD	N	0	Nicotine	0.00188584	15	7954
N04BD	N	0	Methadone	0.0016344	13	7954
N04BD	N	0	sevoflurane	0.0016344	13	7954
N04BD	N	0	Bromocriptine	0.00150867	12	7954
N04BD	N	0	Eszopiclone	0.00150867	12	7954
N04BD	N	0	oxcarbazepine	0.00150867	12	7954
N04BD	N	0	tolcapone	0.00150867	12	7954
N04BD	N	0	Caffeine	0.00138295	11	7954
N04BD	N	0	Chlordiazepoxide	0.00125723	10	7954
N04BD	N	0	Orphenadrine	0.00125723	10	7954
N04BD	N	0	Pyridostigmine	0.00125723	10	7954
N04BD	N	0	phenol	0.00125723	10	7954
N04BD	N	0	propiomazine	0.00125723	10	7954
N04BD	N	0	remifentanil	0.00125723	10	7954
N04BD	N	0	Etomidate	0.00113151	9	7954
N04BD	N	0	ziprasidone	0.00113151	9	7954
N04BD	N	0	Desvenlafaxine	0.00100578	8	7954
N04BD	N	0	Dexmedetomidine	0.00100578	8	7954
N04BD	N	0	Opium	0.00088006	7	7954
N04BD	N	0	Sumatriptan	0.00088006	7	7954
N04BD	N	0	Triazolam	0.00088006	7	7954
N04BD	N	0	Bethanechol	0.000754337	6	7954
N04BD	N	0	Imipramine	0.000754337	6	7954
N04BD	N	0	Ketamine	0.000754337	6	7954
N04BD	N	0	Nitrous Oxide	0.000754337	6	7954
N04BD	N	0	Perphenazine	0.000754337	6	7954
N04BD	N	0	Tetracaine	0.000754337	6	7954
N04BD	N	0	cevimeline	0.000754337	6	7954
N04BD	N	0	clorazepate	0.000754337	6	7954
N04BD	N	0	nefazodone	0.000754337	6	7954
N04BD	N	0	ramelteon	0.000754337	6	7954
N04BD	N	0	zonisamide	0.000754337	6	7954
N04BD	N	0	Clozapine	0.000628615	5	7954
N04BD	N	0	Dextroamphetamine	0.000628615	5	7954
N04BD	N	0	zaleplon	0.000628615	5	7954
N04BD	N	0	Acetylcarnitine	0.000502892	4	7954
N04BD	N	0	Amphetamine	0.000502892	4	7954
N04BD	N	0	Apomorphine	0.000502892	4	7954
N04BD	N	0	Capsaicin	0.000502892	4	7954
N04BD	N	0	Fluphenazine	0.000502892	4	7954
N04BD	N	0	Phenobarbital	0.000502892	4	7954
N04BD	N	0	milnacipran	0.000502892	4	7954
N04BD	N	0	Pilocarpine	0.000377169	3	7954
N04BD	N	0	Sufentanil	0.000377169	3	7954
N04BD	N	0	Trifluoperazine	0.000377169	3	7954
N04BD	N	0	dichloralphenazone	0.000377169	3	7954
N04BD	N	0	Alfentanil	0.000251446	2	7954
N04BD	N	0	Amoxapine	0.000251446	2	7954
N04BD	N	0	Chlorpromazine	0.000251446	2	7954
N04BD	N	0	Flurazepam	0.000251446	2	7954
N04BD	N	0	Fluvoxamine	0.000251446	2	7954
N04BD	N	0	Mepivacaine	0.000251446	2	7954
N04BD	N	0	Methohexital	0.000251446	2	7954
N04BD	N	0	Oxazepam	0.000251446	2	7954
N04BD	N	0	armodafinil	0.000251446	2	7954
N04BD	N	0	cabergoline	0.000251446	2	7954
N04BD	N	0	desflurane	0.000251446	2	7954
N04BD	N	0	fosphenytoin	0.000251446	2	7954
N04BD	N	0	rizatriptan	0.000251446	2	7954
N04BD	N	0	varenicline	0.000251446	2	7954
N04BD	N	0	Antipyrine	0.000125723	1	7954
N04BD	N	0	Buprenorphine	0.000125723	1	7954
N04BD	N	0	Clomipramine	0.000125723	1	7954
N04BD	N	0	Desipramine	0.000125723	1	7954
N04BD	N	0	Diflunisal	0.000125723	1	7954
N04BD	N	0	Disulfiram	0.000125723	1	7954
N04BD	N	0	Ergotamine	0.000125723	1	7954
N04BD	N	0	Isocarboxazid	0.000125723	1	7954
N04BD	N	0	Lithium	0.000125723	1	7954
N04BD	N	0	Loxapine	0.000125723	1	7954
N04BD	N	0	Meprobamate	0.000125723	1	7954
N04BD	N	0	Naltrexone	0.000125723	1	7954
N04BD	N	0	Piracetam	0.000125723	1	7954
N04BD	N	0	Prilocaine	0.000125723	1	7954
N04BD	N	0	Procyclidine	0.000125723	1	7954
N04BD	N	0	Thioridazine	0.000125723	1	7954
N04BD	N	0	Thiothixene	0.000125723	1	7954
N04BD	N	0	Tryptophan	0.000125723	1	7954
N04BD	N	0	acamprosate	0.000125723	1	7954
N04BD	N	0	lacosamide	0.000125723	1	7954
N04BD	N	0	paliperidone	0.000125723	1	7954
N04BD	N	0	tapentadol	0.000125723	1	7954
N04BD	N	0	vilazodone	0.000125723	1	7954
N04BD	N	0	zolmitriptan	0.000125723	1	7954
N04BD	N04	1	rasagiline	0.779378	1028	1319
N04BD	N04	1	Selegiline	0.222896	294	1319
N04BD	N04	0	Levodopa	0.815348	14960	18348
N04BD	N04	0	ropinirole	0.102245	1876	18348
N04BD	N04	0	Pramipexole	0.0926532	1700	18348
N04BD	N04	0	entacapone	0.072215	1325	18348
N04BD	N04	0	Amantadine	0.0607151	1114	18348
N04BD	N04	0	rasagiline	0.0238718	438	18348
N04BD	N04	0	Trihexyphenidyl	0.01368	251	18348
N04BD	N04	0	Benztropine	0.0114999	211	18348
N04BD	N04	0	Rotigotine	0.00904731	166	18348
N04BD	N04	0	Selegiline	0.00637672	117	18348
N04BD	N04	0	Orphenadrine	0.00327011	60	18348
N04BD	N04	0	Bromocriptine	0.000926532	17	18348
N04BD	N04	0	Pergolide	0.000926532	17	18348
N04BD	N04	0	tolcapone	0.000926532	17	18348
N04BD	N04	0	Procyclidine	0.000272509	5	18348
N04BD	N04	0	Apomorphine	0.000218007	4	18348
N04BD	N04	0	cabergoline	0.000218007	4	18348
N04BD	N04	0	Biperiden	0.000109004	2	18348
N04BD	N04B	1	rasagiline	0.780616	1039	1331
N04BD	N04B	1	Selegiline	0.221638	295	1331
N04BD	N04B	0	Levodopa	0.828435	15278	18442
N04BD	N04B	0	ropinirole	0.103297	1905	18442
N04BD	N04B	0	Pramipexole	0.0936992	1728	18442
N04BD	N04B	0	entacapone	0.072606	1339	18442
N04BD	N04B	0	Amantadine	0.0614901	1134	18442
N04BD	N04B	0	rasagiline	0.0239128	441	18442
N04BD	N04B	0	Rotigotine	0.00900119	166	18442
N04BD	N04B	0	Selegiline	0.00639844	118	18442
N04BD	N04B	0	Bromocriptine	0.000921809	17	18442
N04BD	N04B	0	Pergolide	0.000921809	17	18442
N04BD	N04B	0	tolcapone	0.000921809	17	18442
N04BD	N04B	0	Apomorphine	0.000216896	4	18442
N04BD	N04B	0	cabergoline	0.000216896	4	18442
N05	N	1	Midazolam	0.265265	1955	7370
N05	N	1	Lorazepam	0.207056	1526	7370
N05	N	1	zolpidem	0.158073	1165	7370
N05	N	1	Alprazolam	0.12578	927	7370
N05	N	1	quetiapine	0.0808684	596	7370
N05	N	1	Diazepam	0.0713704	526	7370
N05	N	1	Temazepam	0.0652646	481	7370
N05	N	1	Prochlorperazine	0.0373134	275	7370
N05	N	1	Melatonin	0.0297151	219	7370
N05	N	1	Hydroxyzine	0.027137	200	7370
N05	N	1	Haloperidol	0.0240163	177	7370
N05	N	1	Risperidone	0.021981	162	7370
N05	N	1	olanzapine	0.0191316	141	7370
N05	N	1	Buspirone	0.0185889	137	7370
N05	N	1	Scopolamine	0.0153324	113	7370
N05	N	1	aripiprazole	0.0130258	96	7370
N05	N	1	Droperidol	0.0115332	85	7370
N05	N	1	propiomazine	0.0113976	84	7370
N05	N	1	Eszopiclone	0.00678426	50	7370
N05	N	1	ziprasidone	0.00502035	37	7370
N05	N	1	Dexmedetomidine	0.00488467	36	7370
N05	N	1	Chlordiazepoxide	0.00393487	29	7370
N05	N	1	clorazepate	0.00352782	26	7370
N05	N	1	zaleplon	0.00352782	26	7370
N05	N	1	Perphenazine	0.00284939	21	7370
N05	N	1	ramelteon	0.0027137	20	7370
N05	N	1	Clozapine	0.00244233	18	7370
N05	N	1	Triazolam	0.00244233	18	7370
N05	N	1	Fluphenazine	0.00203528	15	7370
N05	N	1	Chlorpromazine	0.00149254	11	7370
N05	N	1	dichloralphenazone	0.00149254	11	7370
N05	N	1	Methohexital	0.00135685	10	7370
N05	N	1	Oxazepam	0.00135685	10	7370
N05	N	1	lurasidone	0.00135685	10	7370
N05	N	1	Trifluoperazine	0.00108548	8	7370
N05	N	1	Flurazepam	0.000814111	6	7370
N05	N	1	paliperidone	0.000814111	6	7370
N05	N	1	Thiopental	0.000678426	5	7370
N05	N	1	Thiothixene	0.000678426	5	7370
N05	N	1	Loxapine	0.000407056	3	7370
N05	N	1	Meprobamate	0.00027137	2	7370
N05	N	1	Pentobarbital	0.00027137	2	7370
N05	N	1	Thioridazine	0.00027137	2	7370
N05	N	1	Asenapine	0.000135685	1	7370
N05	N	1	Estazolam	0.000135685	1	7370
N05	N	1	Lithium	0.000135685	1	7370
N05	N	1	trichloroacetaldehyde	0.000135685	1	7370
N05	N	0	Acetaminophen	0.430488	353	820
N05	N	0	Levodopa	0.345122	283	820
N05	N	0	Midazolam	0.295122	242	820
N05	N	0	Fentanyl	0.254878	209	820
N05	N	0	Lorazepam	0.213415	175	820
N05	N	0	Lidocaine	0.191463	157	820
N05	N	0	Aspirin	0.182927	150	820
N05	N	0	Morphine	0.169512	139	820
N05	N	0	zolpidem	0.152439	125	820
N05	N	0	Alprazolam	0.12561	103	820
N05	N	0	Propofol	0.119512	98	820
N05	N	0	Oxycodone	0.106098	87	820
N05	N	0	Hydromorphone	0.0987805	81	820
N05	N	0	Meperidine	0.0878049	72	820
N05	N	0	Diazepam	0.0804878	66	820
N05	N	0	Bupivacaine	0.0743902	61	820
N05	N	0	Naloxone	0.0646341	53	820
N05	N	0	Tramadol	0.0585366	48	820
N05	N	0	ropinirole	0.0585366	48	820
N05	N	0	Pramipexole	0.0573171	47	820
N05	N	0	gabapentin	0.0536585	44	820
N05	N	0	quetiapine	0.052439	43	820
N05	N	0	entacapone	0.0463415	38	820
N05	N	0	Sertraline	0.0439024	36	820
N05	N	0	Temazepam	0.0402439	33	820
N05	N	0	Melatonin	0.0390244	32	820
N05	N	0	Amantadine	0.0378049	31	820
N05	N	0	Prochlorperazine	0.0365854	30	820
N05	N	0	donepezil	0.0353659	29	820
N05	N	0	Clonazepam	0.0280488	23	820
N05	N	0	Hydroxyzine	0.0268293	22	820
N05	N	0	Neostigmine	0.0268293	22	820
N05	N	0	Mirtazapine	0.0256098	21	820
N05	N	0	Citalopram	0.0231707	19	820
N05	N	0	Clonidine	0.0231707	19	820
N05	N	0	Escitalopram	0.0231707	19	820
N05	N	0	Trazodone	0.0231707	19	820
N05	N	0	duloxetine	0.0231707	19	820
N05	N	0	Ibuprofen	0.0219512	18	820
N05	N	0	Scopolamine	0.0195122	16	820
N05	N	0	rasagiline	0.0195122	16	820
N05	N	0	Codeine	0.0182927	15	820
N05	N	0	Fluoxetine	0.0182927	15	820
N05	N	0	Memantine	0.0182927	15	820
N05	N	0	aripiprazole	0.0182927	15	820
N05	N	0	Bupropion	0.0170732	14	820
N05	N	0	pregabalin	0.0170732	14	820
N05	N	0	venlafaxine	0.0170732	14	820
N05	N	0	Buspirone	0.0146341	12	820
N05	N	0	Nalbuphine	0.0146341	12	820
N05	N	0	rivastigmine	0.0134146	11	820
N05	N	0	Droperidol	0.0121951	10	820
N05	N	0	Haloperidol	0.0121951	10	820
N05	N	0	Primidone	0.0121951	10	820
N05	N	0	Selegiline	0.0121951	10	820
N05	N	0	Paroxetine	0.0109756	9	820
N05	N	0	Benzocaine	0.0097561	8	820
N05	N	0	Levetiracetam	0.0097561	8	820
N05	N	0	Risperidone	0.0097561	8	820
N05	N	0	propiomazine	0.0097561	8	820
N05	N	0	ropivacaine	0.0097561	8	820
N05	N	0	Benztropine	0.00853659	7	820
N05	N	0	Trihexyphenidyl	0.00853659	7	820
N05	N	0	olanzapine	0.00731707	6	820
N05	N	0	sevoflurane	0.00731707	6	820
N05	N	0	Nicotine	0.00609756	5	820
N05	N	0	Phenytoin	0.00609756	5	820
N05	N	0	Tetracaine	0.00609756	5	820
N05	N	0	Valproate	0.00609756	5	820
N05	N	0	remifentanil	0.00609756	5	820
N05	N	0	Clozapine	0.00487805	4	820
N05	N	0	Dexmedetomidine	0.00487805	4	820
N05	N	0	Eszopiclone	0.00487805	4	820
N05	N	0	Etomidate	0.00487805	4	820
N05	N	0	Ketamine	0.00487805	4	820
N05	N	0	Nortriptyline	0.00487805	4	820
N05	N	0	Opium	0.00487805	4	820
N05	N	0	Pilocarpine	0.00487805	4	820
N05	N	0	Propoxyphene	0.00487805	4	820
N05	N	0	Chlordiazepoxide	0.00365854	3	820
N05	N	0	Methadone	0.00365854	3	820
N05	N	0	Methohexital	0.00365854	3	820
N05	N	0	ramelteon	0.00365854	3	820
N05	N	0	Alfentanil	0.00243902	2	820
N05	N	0	Amitriptyline	0.00243902	2	820
N05	N	0	Carbamazepine	0.00243902	2	820
N05	N	0	Chlorpromazine	0.00243902	2	820
N05	N	0	Doxepin	0.00243902	2	820
N05	N	0	Nitrous Oxide	0.00243902	2	820
N05	N	0	Orphenadrine	0.00243902	2	820
N05	N	0	Phenobarbital	0.00243902	2	820
N05	N	0	Rotigotine	0.00243902	2	820
N05	N	0	lamotrigine	0.00243902	2	820
N05	N	0	modafinil	0.00243902	2	820
N05	N	0	oxcarbazepine	0.00243902	2	820
N05	N	0	topiramate	0.00243902	2	820
N05	N	0	ziprasidone	0.00243902	2	820
N05	N	0	Acetylcarnitine	0.00121951	1	820
N05	N	0	Amphetamine	0.00121951	1	820
N05	N	0	Bethanechol	0.00121951	1	820
N05	N	0	Bromocriptine	0.00121951	1	820
N05	N	0	Caffeine	0.00121951	1	820
N05	N	0	Carbachol	0.00121951	1	820
N05	N	0	Dextroamphetamine	0.00121951	1	820
N05	N	0	Etidocaine	0.00121951	1	820
N05	N	0	Fluphenazine	0.00121951	1	820
N05	N	0	Flurazepam	0.00121951	1	820
N05	N	0	Galantamine	0.00121951	1	820
N05	N	0	Imipramine	0.00121951	1	820
N05	N	0	Isocarboxazid	0.00121951	1	820
N05	N	0	Isoflurane	0.00121951	1	820
N05	N	0	Meprobamate	0.00121951	1	820
N05	N	0	Methylphenidate	0.00121951	1	820
N05	N	0	Perphenazine	0.00121951	1	820
N05	N	0	Pyridostigmine	0.00121951	1	820
N05	N	0	Sufentanil	0.00121951	1	820
N05	N	0	desflurane	0.00121951	1	820
N05	N	0	dichloralphenazone	0.00121951	1	820
N05	N	0	fosphenytoin	0.00121951	1	820
N05	N	0	tolcapone	0.00121951	1	820
N05	N	0	zaleplon	0.00121951	1	820
N05	N	0	zonisamide	0.00121951	1	820
N05C	N	1	Midazolam	0.577324	2826	4895
N05C	N	1	zolpidem	0.265577	1300	4895
N05C	N	1	Temazepam	0.101941	499	4895
N05C	N	1	Melatonin	0.0663943	325	4895
N05C	N	1	propiomazine	0.0277835	136	4895
N05C	N	1	Scopolamine	0.0216547	106	4895
N05C	N	1	Eszopiclone	0.0118488	58	4895
N05C	N	1	Dexmedetomidine	0.0106231	52	4895
N05C	N	1	zaleplon	0.00592441	29	4895
N05C	N	1	ramelteon	0.00429009	21	4895
N05C	N	1	Methohexital	0.00388151	19	4895
N05C	N	1	Thiopental	0.00224719	11	4895
N05C	N	1	Triazolam	0.0020429	10	4895
N05C	N	1	dichloralphenazone	0.00122574	6	4895
N05C	N	1	Pentobarbital	0.00081716	4	4895
N05C	N	1	Flurazepam	0.00040858	2	4895
N05C	N	1	Estazolam	0.00020429	1	4895
N05C	N	1	trichloroacetaldehyde	0.00020429	1	4895
N05C	N	0	Acetaminophen	0.423515	1041	2458
N05C	N	0	Levodopa	0.389748	958	2458
N05C	N	0	Lorazepam	0.262815	646	2458
N05C	N	0	Aspirin	0.206672	508	2458
N05C	N	0	Midazolam	0.170871	420	2458
N05C	N	0	Alprazolam	0.16192	398	2458
N05C	N	0	Fentanyl	0.155411	382	2458
N05C	N	0	Morphine	0.146054	359	2458
N05C	N	0	Lidocaine	0.133035	327	2458
N05C	N	0	quetiapine	0.117982	290	2458
N05C	N	0	zolpidem	0.113507	279	2458
N05C	N	0	Oxycodone	0.0858421	211	2458
N05C	N	0	Diazepam	0.0760781	187	2458
N05C	N	0	Hydromorphone	0.0760781	187	2458
N05C	N	0	Propofol	0.0699756	172	2458
N05C	N	0	Pramipexole	0.0663141	163	2458
N05C	N	0	ropinirole	0.0598047	147	2458
N05C	N	0	entacapone	0.0585842	144	2458
N05C	N	0	gabapentin	0.0573637	141	2458
N05C	N	0	Sertraline	0.0545159	134	2458
N05C	N	0	Meperidine	0.0512612	126	2458
N05C	N	0	Bupivacaine	0.0500407	123	2458
N05C	N	0	Naloxone	0.0480065	118	2458
N05C	N	0	Tramadol	0.0431245	106	2458
N05C	N	0	donepezil	0.041904	103	2458
N05C	N	0	Temazepam	0.0410903	101	2458
N05C	N	0	Clonazepam	0.0406835	100	2458
N05C	N	0	Trazodone	0.039463	97	2458
N05C	N	0	Amantadine	0.0349878	86	2458
N05C	N	0	Citalopram	0.034581	85	2458
N05C	N	0	Prochlorperazine	0.0337673	83	2458
N05C	N	0	Ibuprofen	0.0317331	78	2458
N05C	N	0	Hydroxyzine	0.0309194	76	2458
N05C	N	0	Risperidone	0.0296989	73	2458
N05C	N	0	Clonidine	0.0276648	68	2458
N05C	N	0	Mirtazapine	0.0268511	66	2458
N05C	N	0	Buspirone	0.0260374	64	2458
N05C	N	0	Memantine	0.0244101	60	2458
N05C	N	0	Escitalopram	0.0240033	59	2458
N05C	N	0	Melatonin	0.0240033	59	2458
N05C	N	0	duloxetine	0.0240033	59	2458
N05C	N	0	Haloperidol	0.0235964	58	2458
N05C	N	0	olanzapine	0.0227828	56	2458
N05C	N	0	Bupropion	0.0215622	53	2458
N05C	N	0	venlafaxine	0.0207486	51	2458
N05C	N	0	Valproate	0.0203417	50	2458
N05C	N	0	aripiprazole	0.0203417	50	2458
N05C	N	0	rasagiline	0.0191212	47	2458
N05C	N	0	Paroxetine	0.0179007	44	2458
N05C	N	0	pregabalin	0.0174939	43	2458
N05C	N	0	rivastigmine	0.0174939	43	2458
N05C	N	0	Benztropine	0.0162734	40	2458
N05C	N	0	Fluoxetine	0.0158666	39	2458
N05C	N	0	Codeine	0.0146461	36	2458
N05C	N	0	Neostigmine	0.0130187	32	2458
N05C	N	0	Scopolamine	0.0117982	29	2458
N05C	N	0	Selegiline	0.0109845	27	2458
N05C	N	0	Trihexyphenidyl	0.0101709	25	2458
N05C	N	0	Amitriptyline	0.00976404	24	2458
N05C	N	0	Benzocaine	0.00976404	24	2458
N05C	N	0	Levetiracetam	0.00895037	22	2458
N05C	N	0	Nalbuphine	0.00895037	22	2458
N05C	N	0	Primidone	0.00895037	22	2458
N05C	N	0	lamotrigine	0.00895037	22	2458
N05C	N	0	Propoxyphene	0.00854353	21	2458
N05C	N	0	Droperidol	0.0081367	20	2458
N05C	N	0	Etomidate	0.00732303	18	2458
N05C	N	0	Nicotine	0.00650936	16	2458
N05C	N	0	Nortriptyline	0.00650936	16	2458
N05C	N	0	ropivacaine	0.00650936	16	2458
N05C	N	0	propiomazine	0.00569569	14	2458
N05C	N	0	ziprasidone	0.00569569	14	2458
N05C	N	0	Perphenazine	0.00528885	13	2458
N05C	N	0	Phenytoin	0.00528885	13	2458
N05C	N	0	modafinil	0.00528885	13	2458
N05C	N	0	Carbamazepine	0.00488202	12	2458
N05C	N	0	Clozapine	0.00488202	12	2458
N05C	N	0	sevoflurane	0.00447518	11	2458
N05C	N	0	Doxepin	0.00406835	10	2458
N05C	N	0	Eszopiclone	0.00406835	10	2458
N05C	N	0	Fluphenazine	0.00406835	10	2458
N05C	N	0	Chlordiazepoxide	0.00366151	9	2458
N05C	N	0	Dexmedetomidine	0.00366151	9	2458
N05C	N	0	zaleplon	0.00366151	9	2458
N05C	N	0	Ketamine	0.00325468	8	2458
N05C	N	0	Tetracaine	0.00325468	8	2458
N05C	N	0	oxcarbazepine	0.00325468	8	2458
N05C	N	0	topiramate	0.00325468	8	2458
N05C	N	0	Opium	0.00284784	7	2458
N05C	N	0	Oxazepam	0.00284784	7	2458
N05C	N	0	Phenobarbital	0.00284784	7	2458
N05C	N	0	Triazolam	0.00284784	7	2458
N05C	N	0	Chlorpromazine	0.00244101	6	2458
N05C	N	0	Galantamine	0.00244101	6	2458
N05C	N	0	Methadone	0.00244101	6	2458
N05C	N	0	Pilocarpine	0.00244101	6	2458
N05C	N	0	Rotigotine	0.00244101	6	2458
N05C	N	0	clorazepate	0.00244101	6	2458
N05C	N	0	remifentanil	0.00244101	6	2458
N05C	N	0	tolcapone	0.00244101	6	2458
N05C	N	0	Methohexital	0.00203417	5	2458
N05C	N	0	Dextroamphetamine	0.00162734	4	2458
N05C	N	0	Methylphenidate	0.00162734	4	2458
N05C	N	0	Sumatriptan	0.00162734	4	2458
N05C	N	0	phenol	0.00162734	4	2458
N05C	N	0	ramelteon	0.00162734	4	2458
N05C	N	0	Alfentanil	0.0012205	3	2458
N05C	N	0	Amphetamine	0.0012205	3	2458
N05C	N	0	Bromocriptine	0.0012205	3	2458
N05C	N	0	Caffeine	0.0012205	3	2458
N05C	N	0	Desvenlafaxine	0.0012205	3	2458
N05C	N	0	Orphenadrine	0.0012205	3	2458
N05C	N	0	Trifluoperazine	0.0012205	3	2458
N05C	N	0	lurasidone	0.0012205	3	2458
N05C	N	0	paliperidone	0.0012205	3	2458
N05C	N	0	varenicline	0.0012205	3	2458
N05C	N	0	zonisamide	0.0012205	3	2458
N05C	N	0	Bethanechol	0.00081367	2	2458
N05C	N	0	Capsaicin	0.00081367	2	2458
N05C	N	0	Clomipramine	0.00081367	2	2458
N05C	N	0	Flurazepam	0.00081367	2	2458
N05C	N	0	Fluvoxamine	0.00081367	2	2458
N05C	N	0	Imipramine	0.00081367	2	2458
N05C	N	0	Loxapine	0.00081367	2	2458
N05C	N	0	Meprobamate	0.00081367	2	2458
N05C	N	0	Pergolide	0.00081367	2	2458
N05C	N	0	Prilocaine	0.00081367	2	2458
N05C	N	0	Pyridostigmine	0.00081367	2	2458
N05C	N	0	Sufentanil	0.00081367	2	2458
N05C	N	0	Nitrous Oxide	0.00081367	2	2458
N05C	N	0	Thioridazine	0.00081367	2	2458
N05C	N	0	fosphenytoin	0.00081367	2	2458
N05C	N	0	Acetylcarnitine	0.000406835	1	2458
N05C	N	0	Amoxapine	0.000406835	1	2458
N05C	N	0	Buprenorphine	0.000406835	1	2458
N05C	N	0	Carbachol	0.000406835	1	2458
N05C	N	0	Desipramine	0.000406835	1	2458
N05C	N	0	Diflunisal	0.000406835	1	2458
N05C	N	0	Etidocaine	0.000406835	1	2458
N05C	N	0	Isocarboxazid	0.000406835	1	2458
N05C	N	0	Cocaine	0.000406835	1	2458
N05C	N	0	Isoflurane	0.000406835	1	2458
N05C	N	0	Lithium	0.000406835	1	2458
N05C	N	0	Naltrexone	0.000406835	1	2458
N05C	N	0	Pentazocine	0.000406835	1	2458
N05C	N	0	Thiothixene	0.000406835	1	2458
N05C	N	0	Tryptophan	0.000406835	1	2458
N05C	N	0	acamprosate	0.000406835	1	2458
N05C	N	0	cevimeline	0.000406835	1	2458
N05C	N	0	desflurane	0.000406835	1	2458
N05C	N	0	dichloralphenazone	0.000406835	1	2458
N05C	N	0	lacosamide	0.000406835	1	2458
N05C	N	0	milnacipran	0.000406835	1	2458
N05C	N	0	nefazodone	0.000406835	1	2458
N05C	N	0	vilazodone	0.000406835	1	2458
N05C	N05	1	Midazolam	0.592145	3332	5627
N05C	N05	1	zolpidem	0.25662	1444	5627
N05C	N05	1	Temazepam	0.0963213	542	5627
N05C	N05	1	Melatonin	0.0650435	366	5627
N05C	N05	1	propiomazine	0.0284343	160	5627
N05C	N05	1	Scopolamine	0.0225698	127	5627
N05C	N05	1	Dexmedetomidine	0.0129732	73	5627
N05C	N05	1	Eszopiclone	0.0115514	65	5627
N05C	N05	1	zaleplon	0.00550915	31	5627
N05C	N05	1	Methohexital	0.00408744	23	5627
N05C	N05	1	ramelteon	0.00390972	22	5627
N05C	N05	1	Thiopental	0.00231029	13	5627
N05C	N05	1	Triazolam	0.00213258	12	5627
N05C	N05	1	dichloralphenazone	0.00106629	6	5627
N05C	N05	1	Pentobarbital	0.000888573	5	5627
N05C	N05	1	Flurazepam	0.000533144	3	5627
N05C	N05	1	Estazolam	0.000177715	1	5627
N05C	N05	1	trichloroacetaldehyde	0.000177715	1	5627
N05C	N05	0	Lorazepam	0.264284	1494	5653
N05C	N05	0	Alprazolam	0.147002	831	5653
N05C	N05	0	Midazolam	0.14311	809	5653
N05C	N05	0	quetiapine	0.141164	798	5653
N05C	N05	0	zolpidem	0.0856183	484	5653
N05C	N05	0	Diazepam	0.0730586	413	5653
N05C	N05	0	Temazepam	0.0364408	206	5653
N05C	N05	0	Haloperidol	0.0357332	202	5653
N05C	N05	0	Prochlorperazine	0.0320184	181	5653
N05C	N05	0	Hydroxyzine	0.0281267	159	5653
N05C	N05	0	Risperidone	0.0265346	150	5653
N05C	N05	0	Buspirone	0.0224659	127	5653
N05C	N05	0	olanzapine	0.0221122	125	5653
N05C	N05	0	Melatonin	0.0199894	113	5653
N05C	N05	0	aripiprazole	0.0166283	94	5653
N05C	N05	0	propiomazine	0.00972935	55	5653
N05C	N05	0	Scopolamine	0.00919866	52	5653
N05C	N05	0	Droperidol	0.00760658	43	5653
N05C	N05	0	ziprasidone	0.00548381	31	5653
N05C	N05	0	Chlordiazepoxide	0.00406864	23	5653
N05C	N05	0	Eszopiclone	0.00389174	22	5653
N05C	N05	0	Perphenazine	0.00318415	18	5653
N05C	N05	0	Clozapine	0.00300725	17	5653
N05C	N05	0	Dexmedetomidine	0.00283036	16	5653
N05C	N05	0	clorazepate	0.00265346	15	5653
N05C	N05	0	zaleplon	0.00265346	15	5653
N05C	N05	0	Fluphenazine	0.00229966	13	5653
N05C	N05	0	Chlorpromazine	0.00212277	12	5653
N05C	N05	0	Triazolam	0.00194587	11	5653
N05C	N05	0	Oxazepam	0.00176897	10	5653
N05C	N05	0	lurasidone	0.00176897	10	5653
N05C	N05	0	Trifluoperazine	0.00159208	9	5653
N05C	N05	0	ramelteon	0.00159208	9	5653
N05C	N05	0	Methohexital	0.00123828	7	5653
N05C	N05	0	dichloralphenazone	0.00106138	6	5653
N05C	N05	0	Flurazepam	0.000707589	4	5653
N05C	N05	0	Loxapine	0.000707589	4	5653
N05C	N05	0	Thiothixene	0.000707589	4	5653
N05C	N05	0	paliperidone	0.000530692	3	5653
N05C	N05	0	Meprobamate	0.000353794	2	5653
N05C	N05	0	Thiopental	0.000353794	2	5653
N05C	N05	0	Thioridazine	0.000353794	2	5653
N05C	N05	0	pimavanserin	0.000353794	2	5653
N05C	N05	0	trichloroacetaldehyde	0.000353794	2	5653
N05C	N05	0	Asenapine	0.000176897	1	5653
N05C	N05	0	Lithium	0.000176897	1	5653
N05C	N05	0	Pentobarbital	0.000176897	1	5653
N05CF	N	1	zolpidem	0.938979	1785	1901
N05CF	N	1	Eszopiclone	0.040505	77	1901
N05CF	N	1	zaleplon	0.0220936	42	1901
N05CF	N	0	Acetaminophen	0.432949	1427	3296
N05CF	N	0	Levodopa	0.37409	1233	3296
N05CF	N	0	Midazolam	0.255765	843	3296
N05CF	N	0	Lorazepam	0.231189	762	3296
N05CF	N	0	Fentanyl	0.221177	729	3296
N05CF	N	0	Aspirin	0.208434	687	3296
N05CF	N	0	Lidocaine	0.178398	588	3296
N05CF	N	0	Morphine	0.159891	527	3296
N05CF	N	0	Alprazolam	0.148058	488	3296
N05CF	N	0	zolpidem	0.104369	344	3296
N05CF	N	0	Propofol	0.0979976	323	3296
N05CF	N	0	Oxycodone	0.0964806	318	3296
N05CF	N	0	quetiapine	0.0949636	313	3296
N05CF	N	0	Hydromorphone	0.0934466	308	3296
N05CF	N	0	Diazepam	0.0794903	262	3296
N05CF	N	0	Meperidine	0.0764563	252	3296
N05CF	N	0	Temazepam	0.0688714	227	3296
N05CF	N	0	Bupivacaine	0.065534	216	3296
N05CF	N	0	ropinirole	0.0646238	213	3296
N05CF	N	0	Pramipexole	0.0628034	207	3296
N05CF	N	0	Naloxone	0.0576456	190	3296
N05CF	N	0	entacapone	0.0576456	190	3296
N05CF	N	0	gabapentin	0.0546117	180	3296
N05CF	N	0	Sertraline	0.0482403	159	3296
N05CF	N	0	Tramadol	0.0382282	126	3296
N05CF	N	0	Clonazepam	0.0379248	125	3296
N05CF	N	0	donepezil	0.0370146	122	3296
N05CF	N	0	Amantadine	0.0351942	116	3296
N05CF	N	0	Prochlorperazine	0.0351942	116	3296
N05CF	N	0	Trazodone	0.0345874	114	3296
N05CF	N	0	Citalopram	0.0321602	106	3296
N05CF	N	0	Ibuprofen	0.0321602	106	3296
N05CF	N	0	Melatonin	0.029733	98	3296
N05CF	N	0	Clonidine	0.0288228	95	3296
N05CF	N	0	Hydroxyzine	0.0276092	91	3296
N05CF	N	0	Risperidone	0.0245752	81	3296
N05CF	N	0	Mirtazapine	0.0227549	75	3296
N05CF	N	0	Buspirone	0.0224515	74	3296
N05CF	N	0	Escitalopram	0.0221481	73	3296
N05CF	N	0	duloxetine	0.0218447	72	3296
N05CF	N	0	Bupropion	0.0209345	69	3296
N05CF	N	0	Haloperidol	0.0209345	69	3296
N05CF	N	0	olanzapine	0.0209345	69	3296
N05CF	N	0	Memantine	0.0206311	68	3296
N05CF	N	0	venlafaxine	0.0203277	67	3296
N05CF	N	0	Neostigmine	0.0200243	66	3296
N05CF	N	0	Paroxetine	0.0200243	66	3296
N05CF	N	0	Valproate	0.0182039	60	3296
N05CF	N	0	rasagiline	0.0175971	58	3296
N05CF	N	0	aripiprazole	0.0169903	56	3296
N05CF	N	0	pregabalin	0.0166869	55	3296
N05CF	N	0	Fluoxetine	0.0157767	52	3296
N05CF	N	0	Benztropine	0.0154733	51	3296
N05CF	N	0	Codeine	0.0151699	50	3296
N05CF	N	0	Scopolamine	0.0145631	48	3296
N05CF	N	0	rivastigmine	0.0145631	48	3296
N05CF	N	0	Benzocaine	0.0127427	42	3296
N05CF	N	0	Amitriptyline	0.0112257	37	3296
N05CF	N	0	Selegiline	0.0109223	36	3296
N05CF	N	0	Nalbuphine	0.0106189	35	3296
N05CF	N	0	Propoxyphene	0.0106189	35	3296
N05CF	N	0	Trihexyphenidyl	0.0106189	35	3296
N05CF	N	0	Primidone	0.00940534	31	3296
N05CF	N	0	Droperidol	0.00910194	30	3296
N05CF	N	0	ropivacaine	0.00910194	30	3296
N05CF	N	0	Etomidate	0.00879854	29	3296
N05CF	N	0	lamotrigine	0.00849515	28	3296
N05CF	N	0	sevoflurane	0.00849515	28	3296
N05CF	N	0	propiomazine	0.00788835	26	3296
N05CF	N	0	Levetiracetam	0.00728155	24	3296
N05CF	N	0	Nicotine	0.00637136	21	3296
N05CF	N	0	Tetracaine	0.00637136	21	3296
N05CF	N	0	Carbamazepine	0.00576456	19	3296
N05CF	N	0	Nortriptyline	0.00515777	17	3296
N05CF	N	0	Chlordiazepoxide	0.00455097	15	3296
N05CF	N	0	Opium	0.00455097	15	3296
N05CF	N	0	Phenytoin	0.00455097	15	3296
N05CF	N	0	modafinil	0.00455097	15	3296
N05CF	N	0	ziprasidone	0.00455097	15	3296
N05CF	N	0	Clozapine	0.00424757	14	3296
N05CF	N	0	Dexmedetomidine	0.00424757	14	3296
N05CF	N	0	Perphenazine	0.00424757	14	3296
N05CF	N	0	Eszopiclone	0.00394417	13	3296
N05CF	N	0	Pilocarpine	0.00333738	11	3296
N05CF	N	0	oxcarbazepine	0.00333738	11	3296
N05CF	N	0	Doxepin	0.00303398	10	3296
N05CF	N	0	Fluphenazine	0.00303398	10	3296
N05CF	N	0	Ketamine	0.00303398	10	3296
N05CF	N	0	Nitrous Oxide	0.00303398	10	3296
N05CF	N	0	clorazepate	0.00273058	9	3296
N05CF	N	0	phenol	0.00273058	9	3296
N05CF	N	0	topiramate	0.00273058	9	3296
N05CF	N	0	zaleplon	0.00273058	9	3296
N05CF	N	0	Galantamine	0.00242718	8	3296
N05CF	N	0	Rotigotine	0.00242718	8	3296
N05CF	N	0	Triazolam	0.00242718	8	3296
N05CF	N	0	remifentanil	0.00242718	8	3296
N05CF	N	0	Alfentanil	0.00212379	7	3296
N05CF	N	0	Methadone	0.00212379	7	3296
N05CF	N	0	Oxazepam	0.00212379	7	3296
N05CF	N	0	Phenobarbital	0.00212379	7	3296
N05CF	N	0	Sufentanil	0.00212379	7	3296
N05CF	N	0	ramelteon	0.00212379	7	3296
N05CF	N	0	tolcapone	0.00212379	7	3296
N05CF	N	0	Chlorpromazine	0.00182039	6	3296
N05CF	N	0	Dextroamphetamine	0.00182039	6	3296
N05CF	N	0	Methohexital	0.00182039	6	3296
N05CF	N	0	Methylphenidate	0.00151699	5	3296
N05CF	N	0	paliperidone	0.00151699	5	3296
N05CF	N	0	Amphetamine	0.00121359	4	3296
N05CF	N	0	Caffeine	0.00121359	4	3296
N05CF	N	0	Orphenadrine	0.00121359	4	3296
N05CF	N	0	Sumatriptan	0.00121359	4	3296
N05CF	N	0	Trifluoperazine	0.00121359	4	3296
N05CF	N	0	Bethanechol	0.000910194	3	3296
N05CF	N	0	Bromocriptine	0.000910194	3	3296
N05CF	N	0	Clomipramine	0.000910194	3	3296
N05CF	N	0	Desvenlafaxine	0.000910194	3	3296
N05CF	N	0	Pergolide	0.000910194	3	3296
N05CF	N	0	Pyridostigmine	0.000910194	3	3296
N05CF	N	0	desflurane	0.000910194	3	3296
N05CF	N	0	dichloralphenazone	0.000910194	3	3296
N05CF	N	0	lurasidone	0.000910194	3	3296
N05CF	N	0	varenicline	0.000910194	3	3296
N05CF	N	0	zonisamide	0.000910194	3	3296
N05CF	N	0	Capsaicin	0.000606796	2	3296
N05CF	N	0	Carbachol	0.000606796	2	3296
N05CF	N	0	Flurazepam	0.000606796	2	3296
N05CF	N	0	Fluvoxamine	0.000606796	2	3296
N05CF	N	0	Imipramine	0.000606796	2	3296
N05CF	N	0	Isoflurane	0.000606796	2	3296
N05CF	N	0	Loxapine	0.000606796	2	3296
N05CF	N	0	Meprobamate	0.000606796	2	3296
N05CF	N	0	Prilocaine	0.000606796	2	3296
N05CF	N	0	Thioridazine	0.000606796	2	3296
N05CF	N	0	Thiothixene	0.000606796	2	3296
N05CF	N	0	fosphenytoin	0.000606796	2	3296
N05CF	N	0	lacosamide	0.000606796	2	3296
N05CF	N	0	nefazodone	0.000606796	2	3296
N05CF	N	0	Acetylcarnitine	0.000303398	1	3296
N05CF	N	0	Amoxapine	0.000303398	1	3296
N05CF	N	0	Buprenorphine	0.000303398	1	3296
N05CF	N	0	Choline	0.000303398	1	3296
N05CF	N	0	Cocaine	0.000303398	1	3296
N05CF	N	0	Desipramine	0.000303398	1	3296
N05CF	N	0	Diflunisal	0.000303398	1	3296
N05CF	N	0	Disulfiram	0.000303398	1	3296
N05CF	N	0	Etidocaine	0.000303398	1	3296
N05CF	N	0	Isocarboxazid	0.000303398	1	3296
N05CF	N	0	Lithium	0.000303398	1	3296
N05CF	N	0	Naltrexone	0.000303398	1	3296
N05CF	N	0	Pentazocine	0.000303398	1	3296
N05CF	N	0	Procyclidine	0.000303398	1	3296
N05CF	N	0	Tryptophan	0.000303398	1	3296
N05CF	N	0	acamprosate	0.000303398	1	3296
N05CF	N	0	Mepivacaine	0.000303398	1	3296
N05CF	N	0	cevimeline	0.000303398	1	3296
N05CF	N	0	milnacipran	0.000303398	1	3296
N05CF	N	0	vilazodone	0.000303398	1	3296
N05CF	N05	1	zolpidem	0.938967	1800	1917
N05CF	N05	1	Eszopiclone	0.0401669	77	1917
N05CF	N05	1	zaleplon	0.0224309	43	1917
N05CF	N05	0	Midazolam	0.300322	2702	8997
N05CF	N05	0	Lorazepam	0.207069	1863	8997
N05CF	N05	0	Alprazolam	0.118039	1062	8997
N05CF	N05	0	quetiapine	0.0999222	899	8997
N05CF	N05	0	zolpidem	0.0768034	691	8997
N05CF	N05	0	Diazepam	0.069801	628	8997
N05CF	N05	0	Temazepam	0.0617984	556	8997
N05CF	N05	0	Melatonin	0.0344559	310	8997
N05CF	N05	0	Prochlorperazine	0.0315661	284	8997
N05CF	N05	0	Haloperidol	0.0276759	249	8997
N05CF	N05	0	Hydroxyzine	0.0242303	218	8997
N05CF	N05	0	Risperidone	0.0188952	170	8997
N05CF	N05	0	Buspirone	0.0168945	152	8997
N05CF	N05	0	olanzapine	0.0168945	152	8997
N05CF	N05	0	propiomazine	0.0152273	137	8997
N05CF	N05	0	Scopolamine	0.0147827	133	8997
N05CF	N05	0	aripiprazole	0.0126709	114	8997
N05CF	N05	0	Droperidol	0.0111148	100	8997
N05CF	N05	0	Dexmedetomidine	0.00666889	60	8997
N05CF	N05	0	ziprasidone	0.00411248	37	8997
N05CF	N05	0	Chlordiazepoxide	0.00344559	31	8997
N05CF	N05	0	Eszopiclone	0.00288985	26	8997
N05CF	N05	0	Clozapine	0.00255641	23	8997
N05CF	N05	0	clorazepate	0.00255641	23	8997
N05CF	N05	0	Perphenazine	0.00233411	21	8997
N05CF	N05	0	Methohexital	0.00211182	19	8997
N05CF	N05	0	zaleplon	0.00200067	18	8997
N05CF	N05	0	ramelteon	0.00188952	17	8997
N05CF	N05	0	Chlorpromazine	0.00177837	16	8997
N05CF	N05	0	Triazolam	0.00177837	16	8997
N05CF	N05	0	Fluphenazine	0.00155607	14	8997
N05CF	N05	0	Thiopental	0.00144493	13	8997
N05CF	N05	0	Oxazepam	0.00122263	11	8997
N05CF	N05	0	dichloralphenazone	0.00122263	11	8997
N05CF	N05	0	Trifluoperazine	0.00111148	10	8997
N05CF	N05	0	lurasidone	0.00111148	10	8997
N05CF	N05	0	paliperidone	0.000666889	6	8997
N05CF	N05	0	Thiothixene	0.000555741	5	8997
N05CF	N05	0	Flurazepam	0.000444593	4	8997
N05CF	N05	0	Loxapine	0.000444593	4	8997
N05CF	N05	0	Meprobamate	0.000222296	2	8997
N05CF	N05	0	Pentobarbital	0.000222296	2	8997
N05CF	N05	0	Thioridazine	0.000222296	2	8997
N05CF	N05	0	pimavanserin	0.000222296	2	8997
N05CF	N05	0	trichloroacetaldehyde	0.000222296	2	8997
N05CF	N05	0	Asenapine	0.000111148	1	8997
N05CF	N05	0	Lithium	0.000111148	1	8997
N05CF	N05C	1	zolpidem	0.938967	1800	1917
N05CF	N05C	1	Eszopiclone	0.0401669	77	1917
N05CF	N05C	1	zaleplon	0.0224309	43	1917
N05CF	N05C	0	Midazolam	0.774334	3023	3904
N05CF	N05C	0	Temazepam	0.118596	463	3904
N05CF	N05C	0	Melatonin	0.0883709	345	3904
N05CF	N05C	0	propiomazine	0.038166	149	3904
N05CF	N05C	0	Scopolamine	0.0289447	113	3904
N05CF	N05C	0	zolpidem	0.026127	102	3904
N05CF	N05C	0	Dexmedetomidine	0.0176742	69	3904
N05CF	N05C	0	Methohexital	0.00512295	20	3904
N05CF	N05C	0	ramelteon	0.00409836	16	3904
N05CF	N05C	0	Thiopental	0.00332992	13	3904
N05CF	N05C	0	Triazolam	0.00230533	9	3904
N05CF	N05C	0	Pentobarbital	0.00128074	5	3904
N05CF	N05C	0	dichloralphenazone	0.000768443	3	3904
N05CF	N05C	0	Estazolam	0.000256148	1	3904
N05CF	N05C	0	Eszopiclone	0.000256148	1	3904
N05CF	N05C	0	Flurazepam	0.000256148	1	3904
N05CF	N05C	0	trichloroacetaldehyde	0.000256148	1	3904
rasagiline	N	1	rasagiline	1	887	887
rasagiline	N	1	Selegiline	0.00450958	4	887
rasagiline	N	0	Levodopa	0.807243	4770	5909
rasagiline	N	0	Aspirin	0.144864	856	5909
rasagiline	N	0	Pramipexole	0.123371	729	5909
rasagiline	N	0	ropinirole	0.118971	703	5909
rasagiline	N	0	Acetaminophen	0.107632	636	5909
rasagiline	N	0	entacapone	0.105263	622	5909
rasagiline	N	0	Amantadine	0.0729396	431	5909
rasagiline	N	0	rasagiline	0.0353698	209	5909
rasagiline	N	0	Clonazepam	0.0279235	165	5909
rasagiline	N	0	gabapentin	0.0274158	162	5909
rasagiline	N	0	Selegiline	0.0269081	159	5909
rasagiline	N	0	Sertraline	0.0265696	157	5909
rasagiline	N	0	Lorazepam	0.0223388	132	5909
rasagiline	N	0	Alprazolam	0.0220003	130	5909
rasagiline	N	0	donepezil	0.0220003	130	5909
rasagiline	N	0	Citalopram	0.0198003	117	5909
rasagiline	N	0	zolpidem	0.0196311	116	5909
rasagiline	N	0	Oxycodone	0.0189541	112	5909
rasagiline	N	0	Tramadol	0.0189541	112	5909
rasagiline	N	0	quetiapine	0.0187849	111	5909
rasagiline	N	0	Morphine	0.0177695	105	5909
rasagiline	N	0	Trazodone	0.0170926	101	5909
rasagiline	N	0	Mirtazapine	0.0150618	89	5909
rasagiline	N	0	Ibuprofen	0.0145541	86	5909
rasagiline	N	0	Lidocaine	0.0142156	84	5909
rasagiline	N	0	Paroxetine	0.0138771	82	5909
rasagiline	N	0	Escitalopram	0.0132002	78	5909
rasagiline	N	0	venlafaxine	0.0126925	75	5909
rasagiline	N	0	Trihexyphenidyl	0.0121848	72	5909
rasagiline	N	0	Bupropion	0.0103232	61	5909
rasagiline	N	0	Fluoxetine	0.0103232	61	5909
rasagiline	N	0	Memantine	0.0103232	61	5909
rasagiline	N	0	Fentanyl	0.00981554	58	5909
rasagiline	N	0	duloxetine	0.00981554	58	5909
rasagiline	N	0	rivastigmine	0.0096463	57	5909
rasagiline	N	0	Primidone	0.0086309	51	5909
rasagiline	N	0	Temazepam	0.00829244	49	5909
rasagiline	N	0	Rotigotine	0.00778474	46	5909
rasagiline	N	0	Amitriptyline	0.00727704	43	5909
rasagiline	N	0	Clonidine	0.0071078	42	5909
rasagiline	N	0	Propoxyphene	0.00643087	38	5909
rasagiline	N	0	Midazolam	0.00626163	37	5909
rasagiline	N	0	Diazepam	0.0060924	36	5909
rasagiline	N	0	Hydromorphone	0.0060924	36	5909
rasagiline	N	0	Melatonin	0.0060924	36	5909
rasagiline	N	0	pregabalin	0.00592317	35	5909
rasagiline	N	0	Benztropine	0.00473853	28	5909
rasagiline	N	0	modafinil	0.0045693	27	5909
rasagiline	N	0	Buspirone	0.00440007	26	5909
rasagiline	N	0	Propofol	0.0040616	24	5909
rasagiline	N	0	Hydroxyzine	0.00372313	22	5909
rasagiline	N	0	Codeine	0.0035539	21	5909
rasagiline	N	0	Levetiracetam	0.00338467	20	5909
rasagiline	N	0	Meperidine	0.00338467	20	5909
rasagiline	N	0	Valproate	0.00338467	20	5909
rasagiline	N	0	Bupivacaine	0.00321543	19	5909
rasagiline	N	0	aripiprazole	0.00321543	19	5909
rasagiline	N	0	olanzapine	0.00321543	19	5909
rasagiline	N	0	topiramate	0.00321543	19	5909
rasagiline	N	0	Pergolide	0.00287697	17	5909
rasagiline	N	0	Galantamine	0.0025385	15	5909
rasagiline	N	0	Nortriptyline	0.0025385	15	5909
rasagiline	N	0	lamotrigine	0.0025385	15	5909
rasagiline	N	0	Risperidone	0.00236927	14	5909
rasagiline	N	0	Carbamazepine	0.0020308	12	5909
rasagiline	N	0	Benzocaine	0.00186157	11	5909
rasagiline	N	0	Haloperidol	0.00186157	11	5909
rasagiline	N	0	Naloxone	0.00186157	11	5909
rasagiline	N	0	Neostigmine	0.00169233	10	5909
rasagiline	N	0	Phenytoin	0.00169233	10	5909
rasagiline	N	0	tolcapone	0.00169233	10	5909
rasagiline	N	0	Eszopiclone	0.0015231	9	5909
rasagiline	N	0	Doxepin	0.00135387	8	5909
rasagiline	N	0	Prochlorperazine	0.00135387	8	5909
rasagiline	N	0	Methylphenidate	0.00118463	7	5909
rasagiline	N	0	Scopolamine	0.00118463	7	5909
rasagiline	N	0	oxcarbazepine	0.00118463	7	5909
rasagiline	N	0	Methadone	0.0010154	6	5909
rasagiline	N	0	Orphenadrine	0.0010154	6	5909
rasagiline	N	0	Pyridostigmine	0.0010154	6	5909
rasagiline	N	0	nefazodone	0.0010154	6	5909
rasagiline	N	0	Bromocriptine	0.000846167	5	5909
rasagiline	N	0	Caffeine	0.000846167	5	5909
rasagiline	N	0	Dextroamphetamine	0.000846167	5	5909
rasagiline	N	0	Amphetamine	0.000676933	4	5909
rasagiline	N	0	Capsaicin	0.000676933	4	5909
rasagiline	N	0	Chlordiazepoxide	0.000676933	4	5909
rasagiline	N	0	Desvenlafaxine	0.000676933	4	5909
rasagiline	N	0	Perphenazine	0.000676933	4	5909
rasagiline	N	0	Sumatriptan	0.000676933	4	5909
rasagiline	N	0	cevimeline	0.000676933	4	5909
rasagiline	N	0	milnacipran	0.000676933	4	5909
rasagiline	N	0	ramelteon	0.000676933	4	5909
rasagiline	N	0	zonisamide	0.000676933	4	5909
rasagiline	N	0	Acetylcarnitine	0.0005077	3	5909
rasagiline	N	0	Apomorphine	0.0005077	3	5909
rasagiline	N	0	Imipramine	0.0005077	3	5909
rasagiline	N	0	Nicotine	0.0005077	3	5909
rasagiline	N	0	Tetracaine	0.0005077	3	5909
rasagiline	N	0	Amoxapine	0.000338467	2	5909
rasagiline	N	0	Bethanechol	0.000338467	2	5909
rasagiline	N	0	Clozapine	0.000338467	2	5909
rasagiline	N	0	Fluvoxamine	0.000338467	2	5909
rasagiline	N	0	Oxazepam	0.000338467	2	5909
rasagiline	N	0	Phenobarbital	0.000338467	2	5909
rasagiline	N	0	Pilocarpine	0.000338467	2	5909
rasagiline	N	0	Triazolam	0.000338467	2	5909
rasagiline	N	0	armodafinil	0.000338467	2	5909
rasagiline	N	0	cabergoline	0.000338467	2	5909
rasagiline	N	0	dichloralphenazone	0.000338467	2	5909
rasagiline	N	0	remifentanil	0.000338467	2	5909
rasagiline	N	0	rizatriptan	0.000338467	2	5909
rasagiline	N	0	ropivacaine	0.000338467	2	5909
rasagiline	N	0	varenicline	0.000338467	2	5909
rasagiline	N	0	zaleplon	0.000338467	2	5909
rasagiline	N	0	Buprenorphine	0.000169233	1	5909
rasagiline	N	0	Chlorpromazine	0.000169233	1	5909
rasagiline	N	0	Desipramine	0.000169233	1	5909
rasagiline	N	0	Dexmedetomidine	0.000169233	1	5909
rasagiline	N	0	Diflunisal	0.000169233	1	5909
rasagiline	N	0	Droperidol	0.000169233	1	5909
rasagiline	N	0	Ergotamine	0.000169233	1	5909
rasagiline	N	0	Etomidate	0.000169233	1	5909
rasagiline	N	0	Isocarboxazid	0.000169233	1	5909
rasagiline	N	0	Ketamine	0.000169233	1	5909
rasagiline	N	0	Lithium	0.000169233	1	5909
rasagiline	N	0	Loxapine	0.000169233	1	5909
rasagiline	N	0	Meprobamate	0.000169233	1	5909
rasagiline	N	0	Nalbuphine	0.000169233	1	5909
rasagiline	N	0	Naltrexone	0.000169233	1	5909
rasagiline	N	0	Opium	0.000169233	1	5909
rasagiline	N	0	Piracetam	0.000169233	1	5909
rasagiline	N	0	Prilocaine	0.000169233	1	5909
rasagiline	N	0	Procyclidine	0.000169233	1	5909
rasagiline	N	0	Thioridazine	0.000169233	1	5909
rasagiline	N	0	Thiothixene	0.000169233	1	5909
rasagiline	N	0	Tryptophan	0.000169233	1	5909
rasagiline	N	0	acamprosate	0.000169233	1	5909
rasagiline	N	0	clorazepate	0.000169233	1	5909
rasagiline	N	0	fosphenytoin	0.000169233	1	5909
rasagiline	N	0	paliperidone	0.000169233	1	5909
rasagiline	N	0	phenol	0.000169233	1	5909
rasagiline	N	0	propiomazine	0.000169233	1	5909
rasagiline	N	0	sevoflurane	0.000169233	1	5909
rasagiline	N	0	tapentadol	0.000169233	1	5909
rasagiline	N	0	ziprasidone	0.000169233	1	5909
rasagiline	N	0	zolmitriptan	0.000169233	1	5909
rasagiline	N04	1	rasagiline	1	885	885
rasagiline	N04	1	Selegiline	0.00451977	4	885
rasagiline	N04	0	Levodopa	0.784736	9737	12408
rasagiline	N04	0	ropinirole	0.101386	1258	12408
rasagiline	N04	0	Pramipexole	0.0955029	1185	12408
rasagiline	N04	0	entacapone	0.072695	902	12408
rasagiline	N04	0	Amantadine	0.0598001	742	12408
rasagiline	N04	0	rasagiline	0.0299807	372	12408
rasagiline	N04	0	Selegiline	0.0195035	242	12408
rasagiline	N04	0	Trihexyphenidyl	0.0135397	168	12408
rasagiline	N04	0	Rotigotine	0.00975177	121	12408
rasagiline	N04	0	Benztropine	0.00813991	101	12408
rasagiline	N04	0	Orphenadrine	0.00217602	27	12408
rasagiline	N04	0	Pergolide	0.00137008	17	12408
rasagiline	N04	0	Bromocriptine	0.000967118	12	12408
rasagiline	N04	0	tolcapone	0.000967118	12	12408
rasagiline	N04	0	Procyclidine	0.000402966	5	12408
rasagiline	N04	0	Apomorphine	0.000241779	3	12408
rasagiline	N04	0	cabergoline	0.000241779	3	12408
rasagiline	N04	0	Biperiden	0.000161186	2	12408
rasagiline	N04B	1	rasagiline	1	896	896
rasagiline	N04B	1	Selegiline	0.00446429	4	896
rasagiline	N04B	0	Levodopa	0.796463	10088	12666
rasagiline	N04B	0	ropinirole	0.102953	1304	12666
rasagiline	N04B	0	Pramipexole	0.0960051	1216	12666
rasagiline	N04B	0	entacapone	0.0724775	918	12666
rasagiline	N04B	0	Amantadine	0.0598453	758	12666
rasagiline	N04B	0	rasagiline	0.0297647	377	12666
rasagiline	N04B	0	Selegiline	0.01958	248	12666
rasagiline	N04B	0	Rotigotine	0.00971104	123	12666
rasagiline	N04B	0	Pergolide	0.00134218	17	12666
rasagiline	N04B	0	Bromocriptine	0.000947418	12	12666
rasagiline	N04B	0	tolcapone	0.000947418	12	12666
rasagiline	N04B	0	Apomorphine	0.000236855	3	12666
rasagiline	N04B	0	cabergoline	0.000236855	3	12666
rasagiline	N04BD	1	rasagiline	1	1988	1988
rasagiline	N04BD	1	Selegiline	0.00201207	4	1988
rasagiline	N04BD	0	Selegiline	1	414	414
rasagiline	N04BD	0	rasagiline	0.00483092	2	414
zolpidem	N	1	zolpidem	1	1804	1804
zolpidem	N	1	Eszopiclone	0.00110865	2	1804
zolpidem	N	0	Acetaminophen	0.431798	1434	3321
zolpidem	N	0	Levodopa	0.373984	1242	3321
zolpidem	N	0	Midazolam	0.254743	846	3321
zolpidem	N	0	Lorazepam	0.230955	767	3321
zolpidem	N	0	Fentanyl	0.220416	732	3321
zolpidem	N	0	Aspirin	0.208371	692	3321
zolpidem	N	0	Lidocaine	0.177356	589	3321
zolpidem	N	0	Morphine	0.15959	530	3321
zolpidem	N	0	Alprazolam	0.146944	488	3321
zolpidem	N	0	zolpidem	0.104487	347	3321
zolpidem	N	0	Propofol	0.0969587	322	3321
zolpidem	N	0	Oxycodone	0.0957543	318	3321
zolpidem	N	0	quetiapine	0.0945498	314	3321
zolpidem	N	0	Hydromorphone	0.0939476	312	3321
zolpidem	N	0	Diazepam	0.0800964	266	3321
zolpidem	N	0	Meperidine	0.076483	254	3321
zolpidem	N	0	Temazepam	0.0689551	229	3321
zolpidem	N	0	Bupivacaine	0.0653418	217	3321
zolpidem	N	0	ropinirole	0.0647395	215	3321
zolpidem	N	0	Pramipexole	0.0626317	208	3321
zolpidem	N	0	entacapone	0.058115	193	3321
zolpidem	N	0	Naloxone	0.0572117	190	3321
zolpidem	N	0	gabapentin	0.0545017	181	3321
zolpidem	N	0	Sertraline	0.0478771	159	3321
zolpidem	N	0	Clonazepam	0.0382415	127	3321
zolpidem	N	0	Tramadol	0.0379404	126	3321
zolpidem	N	0	donepezil	0.0373382	124	3321
zolpidem	N	0	Amantadine	0.0355315	118	3321
zolpidem	N	0	Prochlorperazine	0.0355315	118	3321
zolpidem	N	0	Trazodone	0.034327	114	3321
zolpidem	N	0	Citalopram	0.0322192	107	3321
zolpidem	N	0	Ibuprofen	0.0319181	106	3321
zolpidem	N	0	Melatonin	0.0298103	99	3321
zolpidem	N	0	Clonidine	0.028907	96	3321
zolpidem	N	0	Hydroxyzine	0.0277025	92	3321
zolpidem	N	0	Risperidone	0.0243902	81	3321
zolpidem	N	0	Mirtazapine	0.0231858	77	3321
zolpidem	N	0	Buspirone	0.0225836	75	3321
zolpidem	N	0	Escitalopram	0.0225836	75	3321
zolpidem	N	0	duloxetine	0.0219813	73	3321
zolpidem	N	0	Bupropion	0.0213791	71	3321
zolpidem	N	0	Haloperidol	0.021078	70	3321
zolpidem	N	0	Memantine	0.021078	70	3321
zolpidem	N	0	olanzapine	0.0207769	69	3321
zolpidem	N	0	venlafaxine	0.0201746	67	3321
zolpidem	N	0	Neostigmine	0.0198735	66	3321
zolpidem	N	0	Paroxetine	0.0198735	66	3321
zolpidem	N	0	Valproate	0.0180668	60	3321
zolpidem	N	0	rasagiline	0.0180668	60	3321
zolpidem	N	0	aripiprazole	0.0168624	56	3321
zolpidem	N	0	pregabalin	0.0165613	55	3321
zolpidem	N	0	Fluoxetine	0.0156579	52	3321
zolpidem	N	0	Benztropine	0.0153568	51	3321
zolpidem	N	0	Codeine	0.0153568	51	3321
zolpidem	N	0	Scopolamine	0.0144535	48	3321
zolpidem	N	0	rivastigmine	0.0144535	48	3321
zolpidem	N	0	Benzocaine	0.0126468	42	3321
zolpidem	N	0	Amitriptyline	0.0111412	37	3321
zolpidem	N	0	Propoxyphene	0.0108401	36	3321
zolpidem	N	0	Selegiline	0.0108401	36	3321
zolpidem	N	0	Trihexyphenidyl	0.0108401	36	3321
zolpidem	N	0	Nalbuphine	0.010539	35	3321
zolpidem	N	0	Primidone	0.00933454	31	3321
zolpidem	N	0	Droperidol	0.00903342	30	3321
zolpidem	N	0	ropivacaine	0.00903342	30	3321
zolpidem	N	0	lamotrigine	0.00873231	29	3321
zolpidem	N	0	Etomidate	0.0084312	28	3321
zolpidem	N	0	sevoflurane	0.0084312	28	3321
zolpidem	N	0	propiomazine	0.00782897	26	3321
zolpidem	N	0	Levetiracetam	0.00722674	24	3321
zolpidem	N	0	Nicotine	0.0063234	21	3321
zolpidem	N	0	Tetracaine	0.0063234	21	3321
zolpidem	N	0	Carbamazepine	0.00572117	19	3321
zolpidem	N	0	Eszopiclone	0.00511894	17	3321
zolpidem	N	0	Nortriptyline	0.00511894	17	3321
zolpidem	N	0	Chlordiazepoxide	0.00451671	15	3321
zolpidem	N	0	Opium	0.00451671	15	3321
zolpidem	N	0	Phenytoin	0.00451671	15	3321
zolpidem	N	0	modafinil	0.00451671	15	3321
zolpidem	N	0	ziprasidone	0.00451671	15	3321
zolpidem	N	0	Clozapine	0.0042156	14	3321
zolpidem	N	0	Dexmedetomidine	0.0042156	14	3321
zolpidem	N	0	Perphenazine	0.0042156	14	3321
zolpidem	N	0	zaleplon	0.00361337	12	3321
zolpidem	N	0	Pilocarpine	0.00331226	11	3321
zolpidem	N	0	oxcarbazepine	0.00331226	11	3321
zolpidem	N	0	Doxepin	0.00301114	10	3321
zolpidem	N	0	Fluphenazine	0.00301114	10	3321
zolpidem	N	0	Ketamine	0.00301114	10	3321
zolpidem	N	0	Nitrous Oxide	0.00301114	10	3321
zolpidem	N	0	Triazolam	0.00301114	10	3321
zolpidem	N	0	clorazepate	0.00301114	10	3321
zolpidem	N	0	topiramate	0.00301114	10	3321
zolpidem	N	0	phenol	0.00271003	9	3321
zolpidem	N	0	Galantamine	0.00240891	8	3321
zolpidem	N	0	Rotigotine	0.00240891	8	3321
zolpidem	N	0	remifentanil	0.00240891	8	3321
zolpidem	N	0	Alfentanil	0.0021078	7	3321
zolpidem	N	0	Methadone	0.0021078	7	3321
zolpidem	N	0	Oxazepam	0.0021078	7	3321
zolpidem	N	0	Phenobarbital	0.0021078	7	3321
zolpidem	N	0	Sufentanil	0.0021078	7	3321
zolpidem	N	0	ramelteon	0.0021078	7	3321
zolpidem	N	0	tolcapone	0.0021078	7	3321
zolpidem	N	0	Chlorpromazine	0.00180668	6	3321
zolpidem	N	0	Dextroamphetamine	0.00180668	6	3321
zolpidem	N	0	Methohexital	0.00180668	6	3321
zolpidem	N	0	Methylphenidate	0.00180668	6	3321
zolpidem	N	0	paliperidone	0.00150557	5	3321
zolpidem	N	0	Amphetamine	0.00120446	4	3321
zolpidem	N	0	Caffeine	0.00120446	4	3321
zolpidem	N	0	Orphenadrine	0.00120446	4	3321
zolpidem	N	0	Sumatriptan	0.00120446	4	3321
zolpidem	N	0	Trifluoperazine	0.00120446	4	3321
zolpidem	N	0	Bethanechol	0.000903342	3	3321
zolpidem	N	0	Bromocriptine	0.000903342	3	3321
zolpidem	N	0	Clomipramine	0.000903342	3	3321
zolpidem	N	0	Desvenlafaxine	0.000903342	3	3321
zolpidem	N	0	Pergolide	0.000903342	3	3321
zolpidem	N	0	Pyridostigmine	0.000903342	3	3321
zolpidem	N	0	desflurane	0.000903342	3	3321
zolpidem	N	0	dichloralphenazone	0.000903342	3	3321
zolpidem	N	0	lurasidone	0.000903342	3	3321
zolpidem	N	0	varenicline	0.000903342	3	3321
zolpidem	N	0	zonisamide	0.000903342	3	3321
zolpidem	N	0	Apomorphine	0.000602228	2	3321
zolpidem	N	0	Capsaicin	0.000602228	2	3321
zolpidem	N	0	Carbachol	0.000602228	2	3321
zolpidem	N	0	Flurazepam	0.000602228	2	3321
zolpidem	N	0	Fluvoxamine	0.000602228	2	3321
zolpidem	N	0	Imipramine	0.000602228	2	3321
zolpidem	N	0	Isoflurane	0.000602228	2	3321
zolpidem	N	0	Loxapine	0.000602228	2	3321
zolpidem	N	0	Meprobamate	0.000602228	2	3321
zolpidem	N	0	Prilocaine	0.000602228	2	3321
zolpidem	N	0	Thioridazine	0.000602228	2	3321
zolpidem	N	0	Thiothixene	0.000602228	2	3321
zolpidem	N	0	fosphenytoin	0.000602228	2	3321
zolpidem	N	0	lacosamide	0.000602228	2	3321
zolpidem	N	0	nefazodone	0.000602228	2	3321
zolpidem	N	0	Acetylcarnitine	0.000301114	1	3321
zolpidem	N	0	Amoxapine	0.000301114	1	3321
zolpidem	N	0	Buprenorphine	0.000301114	1	3321
zolpidem	N	0	Choline	0.000301114	1	3321
zolpidem	N	0	Cocaine	0.000301114	1	3321
zolpidem	N	0	Desipramine	0.000301114	1	3321
zolpidem	N	0	Diflunisal	0.000301114	1	3321
zolpidem	N	0	Disulfiram	0.000301114	1	3321
zolpidem	N	0	Etidocaine	0.000301114	1	3321
zolpidem	N	0	Isocarboxazid	0.000301114	1	3321
zolpidem	N	0	Lithium	0.000301114	1	3321
zolpidem	N	0	Mepivacaine	0.000301114	1	3321
zolpidem	N	0	Naltrexone	0.000301114	1	3321
zolpidem	N	0	Pentazocine	0.000301114	1	3321
zolpidem	N	0	Procyclidine	0.000301114	1	3321
zolpidem	N	0	Tryptophan	0.000301114	1	3321
zolpidem	N	0	acamprosate	0.000301114	1	3321
zolpidem	N	0	cevimeline	0.000301114	1	3321
zolpidem	N	0	milnacipran	0.000301114	1	3321
zolpidem	N	0	vilazodone	0.000301114	1	3321
zolpidem	N05	1	zolpidem	1	1828	1828
zolpidem	N05	1	Eszopiclone	0.00109409	2	1828
zolpidem	N05	0	Midazolam	0.298445	2706	9067
zolpidem	N05	0	Lorazepam	0.205912	1867	9067
zolpidem	N05	0	Alprazolam	0.117459	1065	9067
zolpidem	N05	0	quetiapine	0.0993713	901	9067
zolpidem	N05	0	zolpidem	0.0769825	698	9067
zolpidem	N05	0	Diazepam	0.0698136	633	9067
zolpidem	N05	0	Temazepam	0.0615419	558	9067
zolpidem	N05	0	Melatonin	0.0344105	312	9067
zolpidem	N05	0	Prochlorperazine	0.0313224	284	9067
zolpidem	N05	0	Haloperidol	0.0275725	250	9067
zolpidem	N05	0	Hydroxyzine	0.0241535	219	9067
zolpidem	N05	0	Risperidone	0.0187493	170	9067
zolpidem	N05	0	Buspirone	0.0169847	154	9067
zolpidem	N05	0	olanzapine	0.0167641	152	9067
zolpidem	N05	0	propiomazine	0.0151097	137	9067
zolpidem	N05	0	Scopolamine	0.0146686	133	9067
zolpidem	N05	0	aripiprazole	0.0125731	114	9067
zolpidem	N05	0	Droperidol	0.011029	100	9067
zolpidem	N05	0	Dexmedetomidine	0.0066174	60	9067
zolpidem	N05	0	Eszopiclone	0.00584537	53	9067
zolpidem	N05	0	ziprasidone	0.00408073	37	9067
zolpidem	N05	0	Chlordiazepoxide	0.00352928	32	9067
zolpidem	N05	0	zaleplon	0.00319841	29	9067
zolpidem	N05	0	clorazepate	0.00264696	24	9067
zolpidem	N05	0	Clozapine	0.00253667	23	9067
zolpidem	N05	0	Perphenazine	0.00231609	21	9067
zolpidem	N05	0	Methohexital	0.00209551	19	9067
zolpidem	N05	0	ramelteon	0.00209551	19	9067
zolpidem	N05	0	Triazolam	0.00198522	18	9067
zolpidem	N05	0	Chlorpromazine	0.00176464	16	9067
zolpidem	N05	0	Fluphenazine	0.00154406	14	9067
zolpidem	N05	0	Thiopental	0.00143377	13	9067
zolpidem	N05	0	Oxazepam	0.00121319	11	9067
zolpidem	N05	0	dichloralphenazone	0.00121319	11	9067
zolpidem	N05	0	Trifluoperazine	0.0011029	10	9067
zolpidem	N05	0	lurasidone	0.0011029	10	9067
zolpidem	N05	0	paliperidone	0.00066174	6	9067
zolpidem	N05	0	Thiothixene	0.00055145	5	9067
zolpidem	N05	0	Flurazepam	0.00044116	4	9067
zolpidem	N05	0	Loxapine	0.00044116	4	9067
zolpidem	N05	0	Meprobamate	0.00022058	2	9067
zolpidem	N05	0	Pentobarbital	0.00022058	2	9067
zolpidem	N05	0	Thioridazine	0.00022058	2	9067
zolpidem	N05	0	pimavanserin	0.00022058	2	9067
zolpidem	N05	0	trichloroacetaldehyde	0.00022058	2	9067
zolpidem	N05	0	Asenapine	0.00011029	1	9067
zolpidem	N05	0	Lithium	0.00011029	1	9067
zolpidem	N05C	1	zolpidem	1	1828	1828
zolpidem	N05C	1	Eszopiclone	0.00109409	2	1828
zolpidem	N05C	0	Midazolam	0.758267	3027	3992
zolpidem	N05C	0	Temazepam	0.116984	467	3992
zolpidem	N05C	0	Melatonin	0.0866733	346	3992
zolpidem	N05C	0	propiomazine	0.0375752	150	3992
zolpidem	N05C	0	Scopolamine	0.0285571	114	3992
zolpidem	N05C	0	zolpidem	0.0255511	102	3992
zolpidem	N05C	0	Dexmedetomidine	0.0172846	69	3992
zolpidem	N05C	0	Eszopiclone	0.0130261	52	3992
zolpidem	N05C	0	zaleplon	0.00701403	28	3992
zolpidem	N05C	0	Methohexital	0.00501002	20	3992
zolpidem	N05C	0	ramelteon	0.00400802	16	3992
zolpidem	N05C	0	Thiopental	0.00325651	13	3992
zolpidem	N05C	0	Triazolam	0.00275551	11	3992
zolpidem	N05C	0	Pentobarbital	0.00125251	5	3992
zolpidem	N05C	0	dichloralphenazone	0.000751503	3	3992
zolpidem	N05C	0	Estazolam	0.000250501	1	3992
zolpidem	N05C	0	Flurazepam	0.000250501	1	3992
zolpidem	N05C	0	trichloroacetaldehyde	0.000250501	1	3992

## Sheet: Truven_trial_drugs
TREATMENT DRUG	CONTROL DRUG	TREATMENT / CONTROL COHORT INDICATOR (A)	INDEX DATE DRUG	% OF COHORT	N	COHORT SIZE (TREATMENT / CONTROL)
N04	N	1	Levodopa	0.717331	8849	12336
N04	N	1	rasagiline	0.0989786	1221	12336
N04	N	1	ropinirole	0.0654183	807	12336
N04	N	1	Pramipexole	0.065094	803	12336
N04	N	1	Amantadine	0.0287776	355	12336
N04	N	1	Rotigotine	0.0141051	174	12336
N04	N	1	entacapone	0.0134565	166	12336
N04	N	1	Benztropine	0.01143	141	12336
N04	N	1	Trihexyphenidyl	0.00988975	122	12336
N04	N	1	Selegiline	0.00916018	113	12336
N04	N	1	Orphenadrine	0.000891699	11	12336
N04	N	1	Bromocriptine	0.000648508	8	12336
N04	N	1	cabergoline	0.000162127	2	12336
N04	N	1	tolcapone	8.10636e-05	1	12336
N04	N	0	Acetaminophen	0.212348	227	1069
N04	N	0	Aspirin	0.111319	119	1069
N04	N	0	Lorazepam	0.0664172	71	1069
N04	N	0	Alprazolam	0.0542563	58	1069
N04	N	0	gabapentin	0.05145	55	1069
N04	N	0	Tramadol	0.049579	53	1069
N04	N	0	Clonazepam	0.04116	44	1069
N04	N	0	Codeine	0.0402245	43	1069
N04	N	0	Oxycodone	0.0355472	38	1069
N04	N	0	donepezil	0.0336763	36	1069
N04	N	0	Primidone	0.0336763	36	1069
N04	N	0	Sertraline	0.0336763	36	1069
N04	N	0	Citalopram	0.0299345	32	1069
N04	N	0	zolpidem	0.0196445	21	1069
N04	N	0	Diazepam	0.0168382	18	1069
N04	N	0	Escitalopram	0.0168382	18	1069
N04	N	0	Clonidine	0.0159027	17	1069
N04	N	0	Ibuprofen	0.0159027	17	1069
N04	N	0	Levetiracetam	0.0149673	16	1069
N04	N	0	Lidocaine	0.0149673	16	1069
N04	N	0	Temazepam	0.0140318	15	1069
N04	N	0	Memantine	0.0130964	14	1069
N04	N	0	quetiapine	0.0130964	14	1069
N04	N	0	Trazodone	0.0121609	13	1069
N04	N	0	Bupropion	0.0112254	12	1069
N04	N	0	Mirtazapine	0.0112254	12	1069
N04	N	0	Fluoxetine	0.01029	11	1069
N04	N	0	Risperidone	0.01029	11	1069
N04	N	0	Paroxetine	0.00935454	10	1069
N04	N	0	Hydroxyzine	0.00841908	9	1069
N04	N	0	Valproate	0.00841908	9	1069
N04	N	0	venlafaxine	0.00841908	9	1069
N04	N	0	rivastigmine	0.00748363	8	1069
N04	N	0	duloxetine	0.00654818	7	1069
N04	N	0	Levodopa	0.00654818	7	1069
N04	N	0	Bethanechol	0.00561272	6	1069
N04	N	0	Fentanyl	0.00561272	6	1069
N04	N	0	Nicotine	0.00561272	6	1069
N04	N	0	Amitriptyline	0.00467727	5	1069
N04	N	0	aripiprazole	0.00467727	5	1069
N04	N	0	lamotrigine	0.00467727	5	1069
N04	N	0	Pyridostigmine	0.00467727	5	1069
N04	N	0	Scopolamine	0.00467727	5	1069
N04	N	0	Haloperidol	0.00374181	4	1069
N04	N	0	Lithium	0.00374181	4	1069
N04	N	0	Nortriptyline	0.00374181	4	1069
N04	N	0	olanzapine	0.00374181	4	1069
N04	N	0	oxcarbazepine	0.00374181	4	1069
N04	N	0	Phenytoin	0.00374181	4	1069
N04	N	0	Caffeine	0.00280636	3	1069
N04	N	0	Chlordiazepoxide	0.00280636	3	1069
N04	N	0	lacosamide	0.00280636	3	1069
N04	N	0	modafinil	0.00280636	3	1069
N04	N	0	pregabalin	0.00280636	3	1069
N04	N	0	topiramate	0.00280636	3	1069
N04	N	0	Carbamazepine	0.00187091	2	1069
N04	N	0	Doxepin	0.00187091	2	1069
N04	N	0	Hydromorphone	0.00187091	2	1069
N04	N	0	Morphine	0.00187091	2	1069
N04	N	0	Naltrexone	0.00187091	2	1069
N04	N	0	Pilocarpine	0.00187091	2	1069
N04	N	0	Triazolam	0.00187091	2	1069
N04	N	0	Amantadine	0.000935454	1	1069
N04	N	0	Benzocaine	0.000935454	1	1069
N04	N	0	Buprenorphine	0.000935454	1	1069
N04	N	0	Buspirone	0.000935454	1	1069
N04	N	0	Capsaicin	0.000935454	1	1069
N04	N	0	Chlorpromazine	0.000935454	1	1069
N04	N	0	clorazepate	0.000935454	1	1069
N04	N	0	Clozapine	0.000935454	1	1069
N04	N	0	Desvenlafaxine	0.000935454	1	1069
N04	N	0	Eszopiclone	0.000935454	1	1069
N04	N	0	Fluphenazine	0.000935454	1	1069
N04	N	0	Ketamine	0.000935454	1	1069
N04	N	0	lurasidone	0.000935454	1	1069
N04	N	0	Methadone	0.000935454	1	1069
N04	N	0	Methylphenidate	0.000935454	1	1069
N04	N	0	paliperidone	0.000935454	1	1069
N04	N	0	Perphenazine	0.000935454	1	1069
N04	N	0	Phenobarbital	0.000935454	1	1069
N04	N	0	Pramipexole	0.000935454	1	1069
N04	N	0	Riluzole	0.000935454	1	1069
N04	N	0	Selegiline	0.000935454	1	1069
N04	N	0	zonisamide	0.000935454	1	1069
N04B	N	1	Levodopa	0.730012	9012	12345
N04B	N	1	rasagiline	0.10077	1244	12345
N04B	N	1	ropinirole	0.0673957	832	12345
N04B	N	1	Pramipexole	0.0673147	831	12345
N04B	N	1	Amantadine	0.0298096	368	12345
N04B	N	1	Rotigotine	0.0145808	180	12345
N04B	N	1	entacapone	0.0136898	169	12345
N04B	N	1	Selegiline	0.00923451	114	12345
N04B	N	1	Bromocriptine	0.000648036	8	12345
N04B	N	1	cabergoline	0.000243013	3	12345
N04B	N	1	tolcapone	8.10045e-05	1	12345
N04B	N	0	Acetaminophen	0.203223	227	1117
N04B	N	0	Aspirin	0.107431	120	1117
N04B	N	0	Lorazepam	0.0644584	72	1117
N04B	N	0	Alprazolam	0.0537153	60	1117
N04B	N	0	gabapentin	0.0501343	56	1117
N04B	N	0	Tramadol	0.0474485	53	1117
N04B	N	0	Clonazepam	0.0402865	45	1117
N04B	N	0	Codeine	0.0393912	44	1117
N04B	N	0	Oxycodone	0.0340197	38	1117
N04B	N	0	Citalopram	0.0331244	37	1117
N04B	N	0	Primidone	0.0331244	37	1117
N04B	N	0	Sertraline	0.0322292	36	1117
N04B	N	0	donepezil	0.0322292	36	1117
N04B	N	0	zolpidem	0.0196956	22	1117
N04B	N	0	Escitalopram	0.0188004	21	1117
N04B	N	0	Diazepam	0.0170098	19	1117
N04B	N	0	Trihexyphenidyl	0.0170098	19	1117
N04B	N	0	Clonidine	0.0152193	17	1117
N04B	N	0	Ibuprofen	0.0152193	17	1117
N04B	N	0	Levetiracetam	0.0152193	17	1117
N04B	N	0	Lidocaine	0.0143241	16	1117
N04B	N	0	Trazodone	0.0143241	16	1117
N04B	N	0	Memantine	0.0134288	15	1117
N04B	N	0	Temazepam	0.0134288	15	1117
N04B	N	0	Risperidone	0.0125336	14	1117
N04B	N	0	quetiapine	0.0125336	14	1117
N04B	N	0	Fluoxetine	0.0116383	13	1117
N04B	N	0	Mirtazapine	0.0116383	13	1117
N04B	N	0	Bupropion	0.0107431	12	1117
N04B	N	0	Paroxetine	0.00984781	11	1117
N04B	N	0	venlafaxine	0.00984781	11	1117
N04B	N	0	Valproate	0.00895255	10	1117
N04B	N	0	Benztropine	0.0080573	9	1117
N04B	N	0	Hydroxyzine	0.0080573	9	1117
N04B	N	0	rivastigmine	0.00716204	8	1117
N04B	N	0	Levodopa	0.00626679	7	1117
N04B	N	0	duloxetine	0.00626679	7	1117
N04B	N	0	Bethanechol	0.00537153	6	1117
N04B	N	0	Fentanyl	0.00537153	6	1117
N04B	N	0	Nicotine	0.00537153	6	1117
N04B	N	0	lamotrigine	0.00537153	6	1117
N04B	N	0	Amitriptyline	0.00447628	5	1117
N04B	N	0	Haloperidol	0.00447628	5	1117
N04B	N	0	Lithium	0.00447628	5	1117
N04B	N	0	Phenytoin	0.00447628	5	1117
N04B	N	0	Pyridostigmine	0.00447628	5	1117
N04B	N	0	Scopolamine	0.00447628	5	1117
N04B	N	0	aripiprazole	0.00447628	5	1117
N04B	N	0	olanzapine	0.00447628	5	1117
N04B	N	0	Nortriptyline	0.00358102	4	1117
N04B	N	0	oxcarbazepine	0.00358102	4	1117
N04B	N	0	Caffeine	0.00268577	3	1117
N04B	N	0	Chlordiazepoxide	0.00268577	3	1117
N04B	N	0	Fluphenazine	0.00268577	3	1117
N04B	N	0	lacosamide	0.00268577	3	1117
N04B	N	0	modafinil	0.00268577	3	1117
N04B	N	0	pregabalin	0.00268577	3	1117
N04B	N	0	topiramate	0.00268577	3	1117
N04B	N	0	Buspirone	0.00179051	2	1117
N04B	N	0	Carbamazepine	0.00179051	2	1117
N04B	N	0	Clozapine	0.00179051	2	1117
N04B	N	0	Desvenlafaxine	0.00179051	2	1117
N04B	N	0	Doxepin	0.00179051	2	1117
N04B	N	0	Hydromorphone	0.00179051	2	1117
N04B	N	0	Morphine	0.00179051	2	1117
N04B	N	0	Naltrexone	0.00179051	2	1117
N04B	N	0	Pilocarpine	0.00179051	2	1117
N04B	N	0	Triazolam	0.00179051	2	1117
N04B	N	0	Amantadine	0.000895255	1	1117
N04B	N	0	Benzocaine	0.000895255	1	1117
N04B	N	0	Buprenorphine	0.000895255	1	1117
N04B	N	0	Capsaicin	0.000895255	1	1117
N04B	N	0	Chlorpromazine	0.000895255	1	1117
N04B	N	0	Eszopiclone	0.000895255	1	1117
N04B	N	0	Ketamine	0.000895255	1	1117
N04B	N	0	Methadone	0.000895255	1	1117
N04B	N	0	Methylphenidate	0.000895255	1	1117
N04B	N	0	Orphenadrine	0.000895255	1	1117
N04B	N	0	Perphenazine	0.000895255	1	1117
N04B	N	0	Phenobarbital	0.000895255	1	1117
N04B	N	0	Pramipexole	0.000895255	1	1117
N04B	N	0	Riluzole	0.000895255	1	1117
N04B	N	0	Selegiline	0.000895255	1	1117
N04B	N	0	clorazepate	0.000895255	1	1117
N04B	N	0	lurasidone	0.000895255	1	1117
N04B	N	0	paliperidone	0.000895255	1	1117
N04B	N	0	zonisamide	0.000895255	1	1117
N04B	N04	1	Levodopa	0.64783	2568	3964
N04B	N04	1	rasagiline	0.122856	487	3964
N04B	N04	1	Pramipexole	0.0948537	376	3964
N04B	N04	1	ropinirole	0.0893037	354	3964
N04B	N04	1	Amantadine	0.0380928	151	3964
N04B	N04	1	Rotigotine	0.0194248	77	3964
N04B	N04	1	entacapone	0.0156408	62	3964
N04B	N04	1	Selegiline	0.0110999	44	3964
N04B	N04	1	Bromocriptine	0.00176589	7	3964
N04B	N04	1	cabergoline	0.00025227	1	3964
N04B	N04	1	tolcapone	0.00025227	1	3964
N04B	N04	0	Benztropine	0.547297	81	148
N04B	N04	0	Trihexyphenidyl	0.391892	58	148
N04B	N04	0	Orphenadrine	0.0608108	9	148
N04BD	N	1	rasagiline	0.877919	2970	3383
N04BD	N	1	Selegiline	0.122081	413	3383
N04BD	N	0	Levodopa	0.779696	2619	3359
N04BD	N	0	Pramipexole	0.0771063	259	3359
N04BD	N	0	ropinirole	0.0720453	242	3359
N04BD	N	0	Amantadine	0.0339387	114	3359
N04BD	N	0	entacapone	0.0187556	63	3359
N04BD	N	0	Rotigotine	0.0148854	50	3359
N04BD	N	0	Acetaminophen	0.0101221	34	3359
N04BD	N	0	donepezil	0.00833581	28	3359
N04BD	N	0	Citalopram	0.00803811	27	3359
N04BD	N	0	gabapentin	0.0077404	26	3359
N04BD	N	0	Sertraline	0.00714498	24	3359
N04BD	N	0	Clonazepam	0.00654957	22	3359
N04BD	N	0	Trihexyphenidyl	0.00625186	21	3359
N04BD	N	0	Lorazepam	0.00535874	18	3359
N04BD	N	0	quetiapine	0.00446561	15	3359
N04BD	N	0	Tramadol	0.00416791	14	3359
N04BD	N	0	Alprazolam	0.0038702	13	3359
N04BD	N	0	Diazepam	0.00357249	12	3359
N04BD	N	0	Escitalopram	0.00357249	12	3359
N04BD	N	0	Primidone	0.00357249	12	3359
N04BD	N	0	Trazodone	0.00357249	12	3359
N04BD	N	0	duloxetine	0.00297708	10	3359
N04BD	N	0	Mirtazapine	0.00267937	9	3359
N04BD	N	0	Benztropine	0.00238166	8	3359
N04BD	N	0	Risperidone	0.00238166	8	3359
N04BD	N	0	Bupropion	0.00208395	7	3359
N04BD	N	0	Clonidine	0.00208395	7	3359
N04BD	N	0	Memantine	0.00208395	7	3359
N04BD	N	0	Paroxetine	0.00208395	7	3359
N04BD	N	0	rivastigmine	0.00208395	7	3359
N04BD	N	0	venlafaxine	0.00208395	7	3359
N04BD	N	0	zolpidem	0.00208395	7	3359
N04BD	N	0	Codeine	0.00178625	6	3359
N04BD	N	0	Fluoxetine	0.00178625	6	3359
N04BD	N	0	Valproate	0.00178625	6	3359
N04BD	N	0	Amitriptyline	0.00148854	5	3359
N04BD	N	0	Ibuprofen	0.00148854	5	3359
N04BD	N	0	Aspirin	0.00119083	4	3359
N04BD	N	0	Levetiracetam	0.00119083	4	3359
N04BD	N	0	Hydroxyzine	0.000893123	3	3359
N04BD	N	0	Lidocaine	0.000893123	3	3359
N04BD	N	0	Nortriptyline	0.000893123	3	3359
N04BD	N	0	Methylphenidate	0.000595415	2	3359
N04BD	N	0	Oxycodone	0.000595415	2	3359
N04BD	N	0	Phenytoin	0.000595415	2	3359
N04BD	N	0	Selegiline	0.000595415	2	3359
N04BD	N	0	Triazolam	0.000595415	2	3359
N04BD	N	0	aripiprazole	0.000595415	2	3359
N04BD	N	0	lacosamide	0.000595415	2	3359
N04BD	N	0	modafinil	0.000595415	2	3359
N04BD	N	0	pregabalin	0.000595415	2	3359
N04BD	N	0	rasagiline	0.000595415	2	3359
N04BD	N	0	topiramate	0.000595415	2	3359
N04BD	N	0	Bethanechol	0.000297708	1	3359
N04BD	N	0	Bromocriptine	0.000297708	1	3359
N04BD	N	0	Buspirone	0.000297708	1	3359
N04BD	N	0	Caffeine	0.000297708	1	3359
N04BD	N	0	Clomipramine	0.000297708	1	3359
N04BD	N	0	Clozapine	0.000297708	1	3359
N04BD	N	0	Doxepin	0.000297708	1	3359
N04BD	N	0	Fentanyl	0.000297708	1	3359
N04BD	N	0	Fluphenazine	0.000297708	1	3359
N04BD	N	0	Haloperidol	0.000297708	1	3359
N04BD	N	0	Morphine	0.000297708	1	3359
N04BD	N	0	Pilocarpine	0.000297708	1	3359
N04BD	N	0	lamotrigine	0.000297708	1	3359
N04BD	N	0	rizatriptan	0.000297708	1	3359
N04BD	N	0	tolcapone	0.000297708	1	3359
N04BD	N	0	zonisamide	0.000297708	1	3359
N04BD	N04	1	rasagiline	0.875072	3033	3466
N04BD	N04	1	Selegiline	0.124928	433	3466
N04BD	N04	0	Levodopa	0.80382	8080	10052
N04BD	N04	0	ropinirole	0.0701353	705	10052
N04BD	N04	0	Pramipexole	0.0684441	688	10052
N04BD	N04	0	Amantadine	0.0298448	300	10052
N04BD	N04	0	Rotigotine	0.0148229	149	10052
N04BD	N04	0	entacapone	0.014226	143	10052
N04BD	N04	0	Benztropine	0.0135296	136	10052
N04BD	N04	0	Trihexyphenidyl	0.0107441	108	10052
N04BD	N04	0	Orphenadrine	0.00109431	11	10052
N04BD	N04	0	Bromocriptine	0.000795862	8	10052
N04BD	N04	0	rasagiline	0.000497413	5	10052
N04BD	N04	0	Selegiline	0.000198965	2	10052
N04BD	N04	0	cabergoline	0.000198965	2	10052
N04BD	N04	0	tolcapone	9.94827e-05	1	10052
N04BD	N04B	1	rasagiline	0.875072	3033	3466
N04BD	N04B	1	Selegiline	0.124928	433	3466
N04BD	N04B	0	Levodopa	0.820002	8232	10039
N04BD	N04B	0	ropinirole	0.0725172	728	10039
N04BD	N04B	0	Pramipexole	0.0712222	715	10039
N04BD	N04B	0	Amantadine	0.0310788	312	10039
N04BD	N04B	0	Rotigotine	0.0154398	155	10039
N04BD	N04B	0	entacapone	0.0142444	143	10039
N04BD	N04B	0	Bromocriptine	0.000796892	8	10039
N04BD	N04B	0	rasagiline	0.000498058	5	10039
N04BD	N04B	0	cabergoline	0.000298835	3	10039
N04BD	N04B	0	Selegiline	9.96115e-05	1	10039
N04BD	N04B	0	tolcapone	9.96115e-05	1	10039
N05	N	1	Alprazolam	0.247167	458	1853
N05	N	1	Lorazepam	0.191581	355	1853
N05	N	1	zolpidem	0.157582	292	1853
N05	N	1	Diazepam	0.0998381	185	1853
N05	N	1	Temazepam	0.0626012	116	1853
N05	N	1	quetiapine	0.0555855	103	1853
N05	N	1	Hydroxyzine	0.0464112	86	1853
N05	N	1	Buspirone	0.0356179	66	1853
N05	N	1	Risperidone	0.021047	39	1853
N05	N	1	Scopolamine	0.0167296	31	1853
N05	N	1	aripiprazole	0.0118726	22	1853
N05	N	1	Eszopiclone	0.0102536	19	1853
N05	N	1	olanzapine	0.00917431	17	1853
N05	N	1	Prochlorperazine	0.00863465	16	1853
N05	N	1	Chlordiazepoxide	0.00701565	13	1853
N05	N	1	Lithium	0.00647598	12	1853
N05	N	1	zaleplon	0.00593632	11	1853
N05	N	1	Haloperidol	0.00539665	10	1853
N05	N	1	Triazolam	0.00539665	10	1853
N05	N	1	Melatonin	0.00269833	5	1853
N05	N	1	Oxazepam	0.001619	3	1853
N05	N	1	Perphenazine	0.001619	3	1853
N05	N	1	lurasidone	0.001619	3	1853
N05	N	1	ramelteon	0.001619	3	1853
N05	N	1	Clozapine	0.00107933	2	1853
N05	N	1	Fluphenazine	0.00107933	2	1853
N05	N	1	Flurazepam	0.00107933	2	1853
N05	N	1	clorazepate	0.00107933	2	1853
N05	N	1	ziprasidone	0.00107933	2	1853
N05	N	1	Asenapine	0.000539665	1	1853
N05	N	1	Estazolam	0.000539665	1	1853
N05	N	1	Loxapine	0.000539665	1	1853
N05	N	1	clobazam	0.000539665	1	1853
N05	N	1	dichloralphenazone	0.000539665	1	1853
N05	N	1	paliperidone	0.000539665	1	1853
N05	N	0	Levodopa	0.411932	145	352
N05	N	0	rasagiline	0.136364	48	352
N05	N	0	Acetaminophen	0.110795	39	352
N05	N	0	Lorazepam	0.0596591	21	352
N05	N	0	Pramipexole	0.0539773	19	352
N05	N	0	Diazepam	0.0482955	17	352
N05	N	0	Citalopram	0.0340909	12	352
N05	N	0	ropinirole	0.0340909	12	352
N05	N	0	Alprazolam	0.0284091	10	352
N05	N	0	gabapentin	0.0255682	9	352
N05	N	0	Amantadine	0.0227273	8	352
N05	N	0	Clonazepam	0.0227273	8	352
N05	N	0	Escitalopram	0.0227273	8	352
N05	N	0	Sertraline	0.0227273	8	352
N05	N	0	Oxycodone	0.0198864	7	352
N05	N	0	Trazodone	0.0198864	7	352
N05	N	0	Codeine	0.0170455	6	352
N05	N	0	Memantine	0.0113636	4	352
N05	N	0	Paroxetine	0.0113636	4	352
N05	N	0	Selegiline	0.0113636	4	352
N05	N	0	Tramadol	0.0113636	4	352
N05	N	0	duloxetine	0.0113636	4	352
N05	N	0	pregabalin	0.0113636	4	352
N05	N	0	zolpidem	0.0113636	4	352
N05	N	0	Fluoxetine	0.00852273	3	352
N05	N	0	Primidone	0.00852273	3	352
N05	N	0	entacapone	0.00852273	3	352
N05	N	0	Amitriptyline	0.00568182	2	352
N05	N	0	Aspirin	0.00568182	2	352
N05	N	0	Clonidine	0.00568182	2	352
N05	N	0	Fentanyl	0.00568182	2	352
N05	N	0	Haloperidol	0.00568182	2	352
N05	N	0	Lidocaine	0.00568182	2	352
N05	N	0	Pilocarpine	0.00568182	2	352
N05	N	0	Risperidone	0.00568182	2	352
N05	N	0	Scopolamine	0.00568182	2	352
N05	N	0	clorazepate	0.00568182	2	352
N05	N	0	donepezil	0.00568182	2	352
N05	N	0	venlafaxine	0.00568182	2	352
N05	N	0	Benztropine	0.00284091	1	352
N05	N	0	Bethanechol	0.00284091	1	352
N05	N	0	Carbamazepine	0.00284091	1	352
N05	N	0	Doxepin	0.00284091	1	352
N05	N	0	Galantamine	0.00284091	1	352
N05	N	0	Hydromorphone	0.00284091	1	352
N05	N	0	Levetiracetam	0.00284091	1	352
N05	N	0	Mirtazapine	0.00284091	1	352
N05	N	0	Morphine	0.00284091	1	352
N05	N	0	Naltrexone	0.00284091	1	352
N05	N	0	Nicotine	0.00284091	1	352
N05	N	0	Prochlorperazine	0.00284091	1	352
N05	N	0	Pyridostigmine	0.00284091	1	352
N05	N	0	Riluzole	0.00284091	1	352
N05	N	0	Rotigotine	0.00284091	1	352
N05	N	0	Temazepam	0.00284091	1	352
N05	N	0	Triazolam	0.00284091	1	352
N05	N	0	Trihexyphenidyl	0.00284091	1	352
N05	N	0	Valproate	0.00284091	1	352
N05	N	0	lacosamide	0.00284091	1	352
N05	N	0	lamotrigine	0.00284091	1	352
N05	N	0	oxcarbazepine	0.00284091	1	352
N05	N	0	quetiapine	0.00284091	1	352
N05	N	0	rivastigmine	0.00284091	1	352
N05C	N	1	zolpidem	0.581156	734	1263
N05C	N	1	Temazepam	0.235946	298	1263
N05C	N	1	Scopolamine	0.0546318	69	1263
N05C	N	1	Eszopiclone	0.0522565	66	1263
N05C	N	1	zaleplon	0.0308789	39	1263
N05C	N	1	Triazolam	0.0190024	24	1263
N05C	N	1	Melatonin	0.010293	13	1263
N05C	N	1	ramelteon	0.00950119	12	1263
N05C	N	1	Flurazepam	0.00475059	6	1263
N05C	N	1	dichloralphenazone	0.0023753	3	1263
N05C	N	1	Estazolam	0.00158353	2	1263
N05C	N	1	Midazolam	0.000791766	1	1263
N05C	N	0	Levodopa	0.482388	3095	6416
N05C	N	0	rasagiline	0.0911783	585	6416
N05C	N	0	Acetaminophen	0.0640586	411	6416
N05C	N	0	Pramipexole	0.0514339	330	6416
N05C	N	0	ropinirole	0.0441085	283	6416
N05C	N	0	Amantadine	0.022288	143	6416
N05C	N	0	Aspirin	0.022288	143	6416
N05C	N	0	gabapentin	0.0210411	135	6416
N05C	N	0	Lorazepam	0.0193267	124	6416
N05C	N	0	Alprazolam	0.019015	122	6416
N05C	N	0	Citalopram	0.0177681	114	6416
N05C	N	0	Sertraline	0.0166771	107	6416
N05C	N	0	donepezil	0.0160536	103	6416
N05C	N	0	Tramadol	0.0158978	102	6416
N05C	N	0	Clonazepam	0.015586	100	6416
N05C	N	0	Escitalopram	0.0129364	83	6416
N05C	N	0	Primidone	0.0127805	82	6416
N05C	N	0	entacapone	0.0120012	77	6416
N05C	N	0	Codeine	0.0105985	68	6416
N05C	N	0	Oxycodone	0.0104426	67	6416
N05C	N	0	Rotigotine	0.00919576	59	6416
N05C	N	0	Selegiline	0.0090399	58	6416
N05C	N	0	Diazepam	0.0082606	53	6416
N05C	N	0	Trihexyphenidyl	0.00794888	51	6416
N05C	N	0	Trazodone	0.0074813	48	6416
N05C	N	0	Ibuprofen	0.00685786	44	6416
N05C	N	0	Paroxetine	0.00607855	39	6416
N05C	N	0	Clonidine	0.00592269	38	6416
N05C	N	0	Memantine	0.00592269	38	6416
N05C	N	0	Levetiracetam	0.00561097	36	6416
N05C	N	0	Lidocaine	0.00561097	36	6416
N05C	N	0	Mirtazapine	0.00529925	34	6416
N05C	N	0	Bupropion	0.00498753	32	6416
N05C	N	0	duloxetine	0.00498753	32	6416
N05C	N	0	quetiapine	0.00498753	32	6416
N05C	N	0	venlafaxine	0.00483167	31	6416
N05C	N	0	Fluoxetine	0.00451995	29	6416
N05C	N	0	Risperidone	0.00389651	25	6416
N05C	N	0	rivastigmine	0.00389651	25	6416
N05C	N	0	Valproate	0.00374065	24	6416
N05C	N	0	Benztropine	0.00296135	19	6416
N05C	N	0	Hydroxyzine	0.00264963	17	6416
N05C	N	0	pregabalin	0.00233791	15	6416
N05C	N	0	Amitriptyline	0.00218204	14	6416
N05C	N	0	Buspirone	0.00171446	11	6416
N05C	N	0	Bethanechol	0.0015586	10	6416
N05C	N	0	Lithium	0.0015586	10	6416
N05C	N	0	Phenytoin	0.0015586	10	6416
N05C	N	0	Fentanyl	0.00140274	9	6416
N05C	N	0	Nortriptyline	0.00140274	9	6416
N05C	N	0	Haloperidol	0.00124688	8	6416
N05C	N	0	aripiprazole	0.00124688	8	6416
N05C	N	0	lamotrigine	0.00124688	8	6416
N05C	N	0	Caffeine	0.00109102	7	6416
N05C	N	0	olanzapine	0.00109102	7	6416
N05C	N	0	oxcarbazepine	0.00109102	7	6416
N05C	N	0	topiramate	0.00109102	7	6416
N05C	N	0	Nicotine	0.000935162	6	6416
N05C	N	0	Morphine	0.000779302	5	6416
N05C	N	0	Pyridostigmine	0.000779302	5	6416
N05C	N	0	zolpidem	0.000779302	5	6416
N05C	N	0	Carbamazepine	0.000623441	4	6416
N05C	N	0	Chlordiazepoxide	0.000623441	4	6416
N05C	N	0	Prochlorperazine	0.000623441	4	6416
N05C	N	0	lacosamide	0.000623441	4	6416
N05C	N	0	modafinil	0.000623441	4	6416
N05C	N	0	Doxepin	0.000467581	3	6416
N05C	N	0	Fluphenazine	0.000467581	3	6416
N05C	N	0	Hydromorphone	0.000467581	3	6416
N05C	N	0	Methylphenidate	0.000467581	3	6416
N05C	N	0	Naltrexone	0.000467581	3	6416
N05C	N	0	clorazepate	0.000467581	3	6416
N05C	N	0	zonisamide	0.000467581	3	6416
N05C	N	0	Benzocaine	0.000311721	2	6416
N05C	N	0	Clozapine	0.000311721	2	6416
N05C	N	0	Desvenlafaxine	0.000311721	2	6416
N05C	N	0	Galantamine	0.000311721	2	6416
N05C	N	0	Methadone	0.000311721	2	6416
N05C	N	0	Pilocarpine	0.000311721	2	6416
N05C	N	0	Scopolamine	0.000311721	2	6416
N05C	N	0	Temazepam	0.000311721	2	6416
N05C	N	0	Antipyrine	0.00015586	1	6416
N05C	N	0	Bromocriptine	0.00015586	1	6416
N05C	N	0	Buprenorphine	0.00015586	1	6416
N05C	N	0	Capsaicin	0.00015586	1	6416
N05C	N	0	Chlorpromazine	0.00015586	1	6416
N05C	N	0	Clomipramine	0.00015586	1	6416
N05C	N	0	Ketamine	0.00015586	1	6416
N05C	N	0	Loxapine	0.00015586	1	6416
N05C	N	0	Orphenadrine	0.00015586	1	6416
N05C	N	0	Perphenazine	0.00015586	1	6416
N05C	N	0	Riluzole	0.00015586	1	6416
N05C	N	0	Triazolam	0.00015586	1	6416
N05C	N	0	armodafinil	0.00015586	1	6416
N05C	N	0	lurasidone	0.00015586	1	6416
N05C	N	0	milnacipran	0.00015586	1	6416
N05C	N	0	paliperidone	0.00015586	1	6416
N05C	N	0	rizatriptan	0.00015586	1	6416
N05C	N	0	tolcapone	0.00015586	1	6416
N05C	N	0	varenicline	0.00015586	1	6416
N05C	N	0	ziprasidone	0.00015586	1	6416
N05C	N05	1	zolpidem	0.581156	734	1263
N05C	N05	1	Temazepam	0.235946	298	1263
N05C	N05	1	Scopolamine	0.0546318	69	1263
N05C	N05	1	Eszopiclone	0.0522565	66	1263
N05C	N05	1	zaleplon	0.0308789	39	1263
N05C	N05	1	Triazolam	0.0190024	24	1263
N05C	N05	1	Melatonin	0.010293	13	1263
N05C	N05	1	ramelteon	0.00950119	12	1263
N05C	N05	1	Flurazepam	0.00475059	6	1263
N05C	N05	1	dichloralphenazone	0.0023753	3	1263
N05C	N05	1	Estazolam	0.00158353	2	1263
N05C	N05	1	Midazolam	0.000791766	1	1263
N05C	N05	0	Alprazolam	0.255242	706	2766
N05C	N05	0	Lorazepam	0.220174	609	2766
N05C	N05	0	quetiapine	0.214389	593	2766
N05C	N05	0	Diazepam	0.0958062	265	2766
N05C	N05	0	Hydroxyzine	0.0545915	151	2766
N05C	N05	0	Risperidone	0.0375994	104	2766
N05C	N05	0	Buspirone	0.0368764	102	2766
N05C	N05	0	aripiprazole	0.0220535	61	2766
N05C	N05	0	olanzapine	0.0180766	50	2766
N05C	N05	0	Prochlorperazine	0.0155459	43	2766
N05C	N05	0	Haloperidol	0.0101229	28	2766
N05C	N05	0	Chlordiazepoxide	0.00686913	19	2766
N05C	N05	0	Lithium	0.00686913	19	2766
N05C	N05	0	Clozapine	0.00433839	12	2766
N05C	N05	0	clorazepate	0.00289226	8	2766
N05C	N05	0	ziprasidone	0.00253073	7	2766
N05C	N05	0	Fluphenazine	0.0021692	6	2766
N05C	N05	0	zolpidem	0.0021692	6	2766
N05C	N05	0	Oxazepam	0.00180766	5	2766
N05C	N05	0	lurasidone	0.00180766	5	2766
N05C	N05	0	Perphenazine	0.00144613	4	2766
N05C	N05	0	paliperidone	0.00144613	4	2766
N05C	N05	0	Temazepam	0.0010846	3	2766
N05C	N05	0	Asenapine	0.000723066	2	2766
N05C	N05	0	Chlorpromazine	0.000723066	2	2766
N05C	N05	0	Scopolamine	0.000723066	2	2766
N05C	N05	0	Loxapine	0.000361533	1	2766
N05C	N05	0	clobazam	0.000361533	1	2766
N05CF	N	1	zolpidem	0.871991	797	914
N05CF	N	1	Eszopiclone	0.083151	76	914
N05CF	N	1	zaleplon	0.0448578	41	914
N05CF	N	0	Levodopa	0.478891	3108	6490
N05CF	N	0	rasagiline	0.0904468	587	6490
N05CF	N	0	Acetaminophen	0.0651772	423	6490
N05CF	N	0	Pramipexole	0.0510015	331	6490
N05CF	N	0	ropinirole	0.0439137	285	6490
N05CF	N	0	Amantadine	0.0223421	145	6490
N05CF	N	0	Aspirin	0.0220339	143	6490
N05CF	N	0	gabapentin	0.0209553	136	6490
N05CF	N	0	Lorazepam	0.0195686	127	6490
N05CF	N	0	Alprazolam	0.0187982	122	6490
N05CF	N	0	Citalopram	0.0175655	114	6490
N05CF	N	0	Sertraline	0.0169492	110	6490
N05CF	N	0	donepezil	0.0163328	106	6490
N05CF	N	0	Tramadol	0.0161787	105	6490
N05CF	N	0	Clonazepam	0.0157165	102	6490
N05CF	N	0	Escitalopram	0.012943	84	6490
N05CF	N	0	Primidone	0.0126348	82	6490
N05CF	N	0	entacapone	0.0124807	81	6490
N05CF	N	0	Codeine	0.0106317	69	6490
N05CF	N	0	Oxycodone	0.0106317	69	6490
N05CF	N	0	Rotigotine	0.00924499	60	6490
N05CF	N	0	Selegiline	0.00893683	58	6490
N05CF	N	0	Diazepam	0.00816641	53	6490
N05CF	N	0	Trihexyphenidyl	0.00801233	52	6490
N05CF	N	0	Trazodone	0.00770416	50	6490
N05CF	N	0	Ibuprofen	0.00677966	44	6490
N05CF	N	0	Paroxetine	0.00600924	39	6490
N05CF	N	0	Clonidine	0.00585516	38	6490
N05CF	N	0	Memantine	0.00585516	38	6490
N05CF	N	0	Levetiracetam	0.00570108	37	6490
N05CF	N	0	Lidocaine	0.00570108	37	6490
N05CF	N	0	Mirtazapine	0.00539291	35	6490
N05CF	N	0	duloxetine	0.00508475	33	6490
N05CF	N	0	Bupropion	0.00493066	32	6490
N05CF	N	0	quetiapine	0.00493066	32	6490
N05CF	N	0	venlafaxine	0.00493066	32	6490
N05CF	N	0	Fluoxetine	0.00446841	29	6490
N05CF	N	0	Risperidone	0.00400616	26	6490
N05CF	N	0	rivastigmine	0.00400616	26	6490
N05CF	N	0	Valproate	0.003698	24	6490
N05CF	N	0	Temazepam	0.00308166	20	6490
N05CF	N	0	Benztropine	0.00292758	19	6490
N05CF	N	0	Hydroxyzine	0.00261941	17	6490
N05CF	N	0	pregabalin	0.00246533	16	6490
N05CF	N	0	Amitriptyline	0.00215716	14	6490
N05CF	N	0	Buspirone	0.00169492	11	6490
N05CF	N	0	Bethanechol	0.00154083	10	6490
N05CF	N	0	Fentanyl	0.00154083	10	6490
N05CF	N	0	Lithium	0.00154083	10	6490
N05CF	N	0	Nortriptyline	0.00154083	10	6490
N05CF	N	0	Phenytoin	0.00154083	10	6490
N05CF	N	0	Haloperidol	0.00138675	9	6490
N05CF	N	0	Scopolamine	0.00138675	9	6490
N05CF	N	0	aripiprazole	0.00138675	9	6490
N05CF	N	0	Caffeine	0.00123267	8	6490
N05CF	N	0	lamotrigine	0.00123267	8	6490
N05CF	N	0	topiramate	0.00123267	8	6490
N05CF	N	0	olanzapine	0.00107858	7	6490
N05CF	N	0	oxcarbazepine	0.00107858	7	6490
N05CF	N	0	Nicotine	0.000924499	6	6490
N05CF	N	0	Morphine	0.000770416	5	6490
N05CF	N	0	Pyridostigmine	0.000770416	5	6490
N05CF	N	0	zolpidem	0.000770416	5	6490
N05CF	N	0	Carbamazepine	0.000616333	4	6490
N05CF	N	0	Chlordiazepoxide	0.000616333	4	6490
N05CF	N	0	Methylphenidate	0.000616333	4	6490
N05CF	N	0	Prochlorperazine	0.000616333	4	6490
N05CF	N	0	Triazolam	0.000616333	4	6490
N05CF	N	0	lacosamide	0.000616333	4	6490
N05CF	N	0	modafinil	0.000616333	4	6490
N05CF	N	0	Clozapine	0.00046225	3	6490
N05CF	N	0	Doxepin	0.00046225	3	6490
N05CF	N	0	Fluphenazine	0.00046225	3	6490
N05CF	N	0	Hydromorphone	0.00046225	3	6490
N05CF	N	0	Naltrexone	0.00046225	3	6490
N05CF	N	0	clorazepate	0.00046225	3	6490
N05CF	N	0	zonisamide	0.00046225	3	6490
N05CF	N	0	Benzocaine	0.000308166	2	6490
N05CF	N	0	Desvenlafaxine	0.000308166	2	6490
N05CF	N	0	Galantamine	0.000308166	2	6490
N05CF	N	0	Methadone	0.000308166	2	6490
N05CF	N	0	Pilocarpine	0.000308166	2	6490
N05CF	N	0	Antipyrine	0.000154083	1	6490
N05CF	N	0	Bromocriptine	0.000154083	1	6490
N05CF	N	0	Buprenorphine	0.000154083	1	6490
N05CF	N	0	Capsaicin	0.000154083	1	6490
N05CF	N	0	Chlorpromazine	0.000154083	1	6490
N05CF	N	0	Clomipramine	0.000154083	1	6490
N05CF	N	0	Ketamine	0.000154083	1	6490
N05CF	N	0	Loxapine	0.000154083	1	6490
N05CF	N	0	Orphenadrine	0.000154083	1	6490
N05CF	N	0	Perphenazine	0.000154083	1	6490
N05CF	N	0	Phenobarbital	0.000154083	1	6490
N05CF	N	0	Riluzole	0.000154083	1	6490
N05CF	N	0	armodafinil	0.000154083	1	6490
N05CF	N	0	dichloralphenazone	0.000154083	1	6490
N05CF	N	0	lurasidone	0.000154083	1	6490
N05CF	N	0	milnacipran	0.000154083	1	6490
N05CF	N	0	paliperidone	0.000154083	1	6490
N05CF	N	0	rizatriptan	0.000154083	1	6490
N05CF	N	0	tolcapone	0.000154083	1	6490
N05CF	N	0	varenicline	0.000154083	1	6490
N05CF	N	0	ziprasidone	0.000154083	1	6490
N05CF	N05	1	zolpidem	0.871991	797	914
N05CF	N05	1	Eszopiclone	0.083151	76	914
N05CF	N05	1	zaleplon	0.0448578	41	914
N05CF	N05	0	Alprazolam	0.235082	717	3050
N05CF	N05	0	Lorazepam	0.202623	618	3050
N05CF	N05	0	quetiapine	0.196066	598	3050
N05CF	N05	0	Diazepam	0.0881967	269	3050
N05CF	N05	0	Temazepam	0.0560656	171	3050
N05CF	N05	0	Hydroxyzine	0.0498361	152	3050
N05CF	N05	0	Risperidone	0.0354098	108	3050
N05CF	N05	0	Buspirone	0.035082	107	3050
N05CF	N05	0	aripiprazole	0.0206557	63	3050
N05CF	N05	0	olanzapine	0.0167213	51	3050
N05CF	N05	0	Scopolamine	0.0147541	45	3050
N05CF	N05	0	Prochlorperazine	0.0144262	44	3050
N05CF	N05	0	Haloperidol	0.00983607	30	3050
N05CF	N05	0	Lithium	0.00655738	20	3050
N05CF	N05	0	Chlordiazepoxide	0.00622951	19	3050
N05CF	N05	0	Triazolam	0.0052459	16	3050
N05CF	N05	0	Clozapine	0.0042623	13	3050
N05CF	N05	0	clorazepate	0.00262295	8	3050
N05CF	N05	0	Melatonin	0.00229508	7	3050
N05CF	N05	0	ziprasidone	0.00229508	7	3050
N05CF	N05	0	Fluphenazine	0.00196721	6	3050
N05CF	N05	0	zolpidem	0.00196721	6	3050
N05CF	N05	0	Oxazepam	0.00163934	5	3050
N05CF	N05	0	lurasidone	0.00163934	5	3050
N05CF	N05	0	Perphenazine	0.00131148	4	3050
N05CF	N05	0	paliperidone	0.00131148	4	3050
N05CF	N05	0	ramelteon	0.00131148	4	3050
N05CF	N05	0	Flurazepam	0.000983607	3	3050
N05CF	N05	0	Asenapine	0.000655738	2	3050
N05CF	N05	0	Chlorpromazine	0.000655738	2	3050
N05CF	N05	0	Estazolam	0.000655738	2	3050
N05CF	N05	0	Loxapine	0.000327869	1	3050
N05CF	N05	0	clobazam	0.000327869	1	3050
N05CF	N05	0	dichloralphenazone	0.000327869	1	3050
N05CF	N05C	1	zolpidem	0.871991	797	914
N05CF	N05C	1	Eszopiclone	0.083151	76	914
N05CF	N05C	1	zaleplon	0.0448578	41	914
N05CF	N05C	0	Temazepam	0.691358	280	405
N05CF	N05C	0	Scopolamine	0.162963	66	405
N05CF	N05C	0	Triazolam	0.0592593	24	405
N05CF	N05C	0	Melatonin	0.0320988	13	405
N05CF	N05C	0	ramelteon	0.0271605	11	405
N05CF	N05C	0	Flurazepam	0.0123457	5	405
N05CF	N05C	0	dichloralphenazone	0.00740741	3	405
N05CF	N05C	0	Estazolam	0.00493827	2	405
N05CF	N05C	0	Midazolam	0.00246914	1	405
rasagiline	N	1	rasagiline	1	3022	3022
rasagiline	N	0	Levodopa	0.76535	2655	3469
rasagiline	N	0	Pramipexole	0.0769674	267	3469
rasagiline	N	0	ropinirole	0.0717786	249	3469
rasagiline	N	0	Amantadine	0.0348804	121	3469
rasagiline	N	0	entacapone	0.0184491	64	3469
rasagiline	N	0	Selegiline	0.0167195	58	3469
rasagiline	N	0	Rotigotine	0.0141251	49	3469
rasagiline	N	0	Acetaminophen	0.0098011	34	3469
rasagiline	N	0	Citalopram	0.00778322	27	3469
rasagiline	N	0	donepezil	0.00778322	27	3469
rasagiline	N	0	gabapentin	0.00720669	25	3469
rasagiline	N	0	Sertraline	0.00691842	24	3469
rasagiline	N	0	Clonazepam	0.00663015	23	3469
rasagiline	N	0	Trihexyphenidyl	0.00663015	23	3469
rasagiline	N	0	Lorazepam	0.00518882	18	3469
rasagiline	N	0	quetiapine	0.00432401	15	3469
rasagiline	N	0	Diazepam	0.00403575	14	3469
rasagiline	N	0	Escitalopram	0.00403575	14	3469
rasagiline	N	0	Tramadol	0.00403575	14	3469
rasagiline	N	0	Alprazolam	0.00374748	13	3469
rasagiline	N	0	Trazodone	0.00374748	13	3469
rasagiline	N	0	Primidone	0.00345921	12	3469
rasagiline	N	0	Mirtazapine	0.00288268	10	3469
rasagiline	N	0	duloxetine	0.00288268	10	3469
rasagiline	N	0	Risperidone	0.00230614	8	3469
rasagiline	N	0	Benztropine	0.00201787	7	3469
rasagiline	N	0	Bupropion	0.00201787	7	3469
rasagiline	N	0	Clonidine	0.00201787	7	3469
rasagiline	N	0	Memantine	0.00201787	7	3469
rasagiline	N	0	Paroxetine	0.00201787	7	3469
rasagiline	N	0	rivastigmine	0.00201787	7	3469
rasagiline	N	0	venlafaxine	0.00201787	7	3469
rasagiline	N	0	zolpidem	0.00201787	7	3469
rasagiline	N	0	Codeine	0.00172961	6	3469
rasagiline	N	0	Fluoxetine	0.00172961	6	3469
rasagiline	N	0	Valproate	0.00172961	6	3469
rasagiline	N	0	Amitriptyline	0.00144134	5	3469
rasagiline	N	0	Ibuprofen	0.00144134	5	3469
rasagiline	N	0	Aspirin	0.00115307	4	3469
rasagiline	N	0	Levetiracetam	0.00115307	4	3469
rasagiline	N	0	Nortriptyline	0.00115307	4	3469
rasagiline	N	0	pregabalin	0.00115307	4	3469
rasagiline	N	0	rasagiline	0.00115307	4	3469
rasagiline	N	0	Hydroxyzine	0.000864803	3	3469
rasagiline	N	0	Lidocaine	0.000864803	3	3469
rasagiline	N	0	Fentanyl	0.000576535	2	3469
rasagiline	N	0	Methylphenidate	0.000576535	2	3469
rasagiline	N	0	Oxycodone	0.000576535	2	3469
rasagiline	N	0	Phenytoin	0.000576535	2	3469
rasagiline	N	0	Triazolam	0.000576535	2	3469
rasagiline	N	0	aripiprazole	0.000576535	2	3469
rasagiline	N	0	lacosamide	0.000576535	2	3469
rasagiline	N	0	modafinil	0.000576535	2	3469
rasagiline	N	0	topiramate	0.000576535	2	3469
rasagiline	N	0	Bethanechol	0.000288268	1	3469
rasagiline	N	0	Bromocriptine	0.000288268	1	3469
rasagiline	N	0	Buspirone	0.000288268	1	3469
rasagiline	N	0	Caffeine	0.000288268	1	3469
rasagiline	N	0	Clomipramine	0.000288268	1	3469
rasagiline	N	0	Clozapine	0.000288268	1	3469
rasagiline	N	0	Doxepin	0.000288268	1	3469
rasagiline	N	0	Fluphenazine	0.000288268	1	3469
rasagiline	N	0	Haloperidol	0.000288268	1	3469
rasagiline	N	0	Morphine	0.000288268	1	3469
rasagiline	N	0	Pilocarpine	0.000288268	1	3469
rasagiline	N	0	Prochlorperazine	0.000288268	1	3469
rasagiline	N	0	lamotrigine	0.000288268	1	3469
rasagiline	N	0	rizatriptan	0.000288268	1	3469
rasagiline	N	0	tolcapone	0.000288268	1	3469
rasagiline	N	0	zonisamide	0.000288268	1	3469
rasagiline	N04	1	rasagiline	1	3094	3094
rasagiline	N04	0	Levodopa	0.79551	8185	10289
rasagiline	N04	0	ropinirole	0.0695889	716	10289
rasagiline	N04	0	Pramipexole	0.068131	701	10289
rasagiline	N04	0	Amantadine	0.0303236	312	10289
rasagiline	N04	0	Rotigotine	0.0144815	149	10289
rasagiline	N04	0	entacapone	0.0140927	145	10289
rasagiline	N04	0	Benztropine	0.013218	136	10289
rasagiline	N04	0	Selegiline	0.0108854	112	10289
rasagiline	N04	0	Trihexyphenidyl	0.0105938	109	10289
rasagiline	N04	0	Orphenadrine	0.0010691	11	10289
rasagiline	N04	0	Bromocriptine	0.000777529	8	10289
rasagiline	N04	0	rasagiline	0.000680338	7	10289
rasagiline	N04	0	cabergoline	0.000194382	2	10289
rasagiline	N04	0	tolcapone	9.71912e-05	1	10289
rasagiline	N04B	1	rasagiline	1	3094	3094
rasagiline	N04B	0	Levodopa	0.811168	8338	10279
rasagiline	N04B	0	ropinirole	0.0718942	739	10279
rasagiline	N04B	0	Pramipexole	0.070824	728	10279
rasagiline	N04B	0	Amantadine	0.0316179	325	10279
rasagiline	N04B	0	Rotigotine	0.0150793	155	10279
rasagiline	N04B	0	entacapone	0.0142037	146	10279
rasagiline	N04B	0	Selegiline	0.0109933	113	10279
rasagiline	N04B	0	Bromocriptine	0.000778286	8	10279
rasagiline	N04B	0	rasagiline	0.000681	7	10279
rasagiline	N04B	0	cabergoline	0.000291857	3	10279
rasagiline	N04B	0	tolcapone	9.72857e-05	1	10279
rasagiline	N04BD	1	rasagiline	1	3094	3094
rasagiline	N04BD	0	Selegiline	0.988318	423	428
rasagiline	N04BD	0	rasagiline	0.0116822	5	428
zolpidem	N	1	zolpidem	1	847	847
zolpidem	N	0	Levodopa	0.478388	3110	6501
zolpidem	N	0	rasagiline	0.0902938	587	6501
zolpidem	N	0	Acetaminophen	0.0652207	424	6501
zolpidem	N	0	Pramipexole	0.0509152	331	6501
zolpidem	N	0	ropinirole	0.0438394	285	6501
zolpidem	N	0	Amantadine	0.0224581	146	6501
zolpidem	N	0	Aspirin	0.0219966	143	6501
zolpidem	N	0	gabapentin	0.0209199	136	6501
zolpidem	N	0	Lorazepam	0.0195355	127	6501
zolpidem	N	0	Alprazolam	0.0189202	123	6501
zolpidem	N	0	Citalopram	0.0176896	115	6501
zolpidem	N	0	Sertraline	0.0169205	110	6501
zolpidem	N	0	donepezil	0.0163052	106	6501
zolpidem	N	0	Tramadol	0.0161514	105	6501
zolpidem	N	0	Clonazepam	0.0158437	103	6501
zolpidem	N	0	Escitalopram	0.0129211	84	6501
zolpidem	N	0	Primidone	0.0126134	82	6501
zolpidem	N	0	entacapone	0.0124596	81	6501
zolpidem	N	0	Oxycodone	0.0107676	70	6501
zolpidem	N	0	Codeine	0.0106138	69	6501
zolpidem	N	0	Rotigotine	0.00922935	60	6501
zolpidem	N	0	Selegiline	0.0089217	58	6501
zolpidem	N	0	Diazepam	0.00815259	53	6501
zolpidem	N	0	Trihexyphenidyl	0.00799877	52	6501
zolpidem	N	0	Trazodone	0.00784495	51	6501
zolpidem	N	0	Ibuprofen	0.00676819	44	6501
zolpidem	N	0	Paroxetine	0.00599908	39	6501
zolpidem	N	0	Clonidine	0.00584525	38	6501
zolpidem	N	0	Memantine	0.00584525	38	6501
zolpidem	N	0	Levetiracetam	0.00569143	37	6501
zolpidem	N	0	Lidocaine	0.00569143	37	6501
zolpidem	N	0	Mirtazapine	0.00538379	35	6501
zolpidem	N	0	Bupropion	0.00507614	33	6501
zolpidem	N	0	duloxetine	0.00507614	33	6501
zolpidem	N	0	quetiapine	0.00492232	32	6501
zolpidem	N	0	venlafaxine	0.00492232	32	6501
zolpidem	N	0	Fluoxetine	0.00446085	29	6501
zolpidem	N	0	Risperidone	0.00399938	26	6501
zolpidem	N	0	rivastigmine	0.00399938	26	6501
zolpidem	N	0	Valproate	0.00369174	24	6501
zolpidem	N	0	Temazepam	0.00307645	20	6501
zolpidem	N	0	Benztropine	0.00292263	19	6501
zolpidem	N	0	Hydroxyzine	0.00261498	17	6501
zolpidem	N	0	pregabalin	0.00246116	16	6501
zolpidem	N	0	Amitriptyline	0.00215351	14	6501
zolpidem	N	0	Buspirone	0.00169205	11	6501
zolpidem	N	0	Bethanechol	0.00153822	10	6501
zolpidem	N	0	Fentanyl	0.00153822	10	6501
zolpidem	N	0	Lithium	0.00153822	10	6501
zolpidem	N	0	Nortriptyline	0.00153822	10	6501
zolpidem	N	0	Phenytoin	0.00153822	10	6501
zolpidem	N	0	Haloperidol	0.0013844	9	6501
zolpidem	N	0	Scopolamine	0.0013844	9	6501
zolpidem	N	0	aripiprazole	0.0013844	9	6501
zolpidem	N	0	lamotrigine	0.0013844	9	6501
zolpidem	N	0	Caffeine	0.00123058	8	6501
zolpidem	N	0	topiramate	0.00123058	8	6501
zolpidem	N	0	olanzapine	0.00107676	7	6501
zolpidem	N	0	oxcarbazepine	0.00107676	7	6501
zolpidem	N	0	Nicotine	0.000922935	6	6501
zolpidem	N	0	Morphine	0.000769112	5	6501
zolpidem	N	0	Pyridostigmine	0.000769112	5	6501
zolpidem	N	0	zolpidem	0.000769112	5	6501
zolpidem	N	0	Carbamazepine	0.00061529	4	6501
zolpidem	N	0	Chlordiazepoxide	0.00061529	4	6501
zolpidem	N	0	Methylphenidate	0.00061529	4	6501
zolpidem	N	0	Prochlorperazine	0.00061529	4	6501
zolpidem	N	0	Triazolam	0.00061529	4	6501
zolpidem	N	0	lacosamide	0.00061529	4	6501
zolpidem	N	0	modafinil	0.00061529	4	6501
zolpidem	N	0	Clozapine	0.000461467	3	6501
zolpidem	N	0	Doxepin	0.000461467	3	6501
zolpidem	N	0	Eszopiclone	0.000461467	3	6501
zolpidem	N	0	Fluphenazine	0.000461467	3	6501
zolpidem	N	0	Hydromorphone	0.000461467	3	6501
zolpidem	N	0	Naltrexone	0.000461467	3	6501
zolpidem	N	0	clorazepate	0.000461467	3	6501
zolpidem	N	0	zonisamide	0.000461467	3	6501
zolpidem	N	0	Benzocaine	0.000307645	2	6501
zolpidem	N	0	Desvenlafaxine	0.000307645	2	6501
zolpidem	N	0	Galantamine	0.000307645	2	6501
zolpidem	N	0	Methadone	0.000307645	2	6501
zolpidem	N	0	Pilocarpine	0.000307645	2	6501
zolpidem	N	0	Antipyrine	0.000153822	1	6501
zolpidem	N	0	Bromocriptine	0.000153822	1	6501
zolpidem	N	0	Buprenorphine	0.000153822	1	6501
zolpidem	N	0	Capsaicin	0.000153822	1	6501
zolpidem	N	0	Chlorpromazine	0.000153822	1	6501
zolpidem	N	0	Clomipramine	0.000153822	1	6501
zolpidem	N	0	Ketamine	0.000153822	1	6501
zolpidem	N	0	Loxapine	0.000153822	1	6501
zolpidem	N	0	Orphenadrine	0.000153822	1	6501
zolpidem	N	0	Perphenazine	0.000153822	1	6501
zolpidem	N	0	Phenobarbital	0.000153822	1	6501
zolpidem	N	0	Riluzole	0.000153822	1	6501
zolpidem	N	0	armodafinil	0.000153822	1	6501
zolpidem	N	0	dichloralphenazone	0.000153822	1	6501
zolpidem	N	0	lurasidone	0.000153822	1	6501
zolpidem	N	0	milnacipran	0.000153822	1	6501
zolpidem	N	0	paliperidone	0.000153822	1	6501
zolpidem	N	0	rizatriptan	0.000153822	1	6501
zolpidem	N	0	tolcapone	0.000153822	1	6501
zolpidem	N	0	varenicline	0.000153822	1	6501
zolpidem	N	0	ziprasidone	0.000153822	1	6501
zolpidem	N05	1	zolpidem	1	847	847
zolpidem	N05	0	Alprazolam	0.231386	721	3116
zolpidem	N05	0	Lorazepam	0.198652	619	3116
zolpidem	N05	0	quetiapine	0.191913	598	3116
zolpidem	N05	0	Diazepam	0.0869705	271	3116
zolpidem	N05	0	Temazepam	0.054878	171	3116
zolpidem	N05	0	Hydroxyzine	0.0491014	153	3116
zolpidem	N05	0	Risperidone	0.0346598	108	3116
zolpidem	N05	0	Buspirone	0.0343389	107	3116
zolpidem	N05	0	aripiprazole	0.0202182	63	3116
zolpidem	N05	0	olanzapine	0.0163671	51	3116
zolpidem	N05	0	Scopolamine	0.0144416	45	3116
zolpidem	N05	0	Prochlorperazine	0.0141207	44	3116
zolpidem	N05	0	Eszopiclone	0.00994865	31	3116
zolpidem	N05	0	Haloperidol	0.00962773	30	3116
zolpidem	N05	0	zaleplon	0.00770218	24	3116
zolpidem	N05	0	Lithium	0.00641849	20	3116
zolpidem	N05	0	Chlordiazepoxide	0.00609756	19	3116
zolpidem	N05	0	Triazolam	0.00513479	16	3116
zolpidem	N05	0	Clozapine	0.00417202	13	3116
zolpidem	N05	0	clorazepate	0.00256739	8	3116
zolpidem	N05	0	ziprasidone	0.00256739	8	3116
zolpidem	N05	0	zolpidem	0.00256739	8	3116
zolpidem	N05	0	Melatonin	0.00224647	7	3116
zolpidem	N05	0	Fluphenazine	0.00192555	6	3116
zolpidem	N05	0	Oxazepam	0.00160462	5	3116
zolpidem	N05	0	lurasidone	0.00160462	5	3116
zolpidem	N05	0	ramelteon	0.00160462	5	3116
zolpidem	N05	0	Perphenazine	0.0012837	4	3116
zolpidem	N05	0	paliperidone	0.0012837	4	3116
zolpidem	N05	0	Flurazepam	0.000962773	3	3116
zolpidem	N05	0	Asenapine	0.000641849	2	3116
zolpidem	N05	0	Chlorpromazine	0.000641849	2	3116
zolpidem	N05	0	Estazolam	0.000641849	2	3116
zolpidem	N05	0	Loxapine	0.000320924	1	3116
zolpidem	N05	0	clobazam	0.000320924	1	3116
zolpidem	N05	0	dichloralphenazone	0.000320924	1	3116
zolpidem	N05C	1	zolpidem	1	847	847
zolpidem	N05C	0	Temazepam	0.556436	281	505
zolpidem	N05C	0	Scopolamine	0.130693	66	505
zolpidem	N05C	0	Eszopiclone	0.120792	61	505
zolpidem	N05C	0	zaleplon	0.0693069	35	505
zolpidem	N05C	0	Triazolam	0.0475248	24	505
zolpidem	N05C	0	Melatonin	0.0257426	13	505
zolpidem	N05C	0	ramelteon	0.0237624	12	505
zolpidem	N05C	0	Flurazepam	0.00990099	5	505
zolpidem	N05C	0	dichloralphenazone	0.00594059	3	505
zolpidem	N05C	0	Estazolam	0.0039604	2	505
zolpidem	N05C	0	zolpidem	0.0039604	2	505
zolpidem	N05C	0	Midazolam	0.0019802	1	505
zolpidem	N05CF	1	zolpidem	1	847	847
zolpidem	N05CF	0	Eszopiclone	0.626168	67	107
zolpidem	N05CF	0	zaleplon	0.345794	37	107
zolpidem	N05CF	0	zolpidem	0.0280374	3	107
